# Supplementary material for: Ability to Remove Na+ and Retain K+ Correlates with Salt Tolerance in Two Maize Inbred Lines Seedlings
Source: Front Plant Sci. 2016 Nov 16;7:1716. doi: 10.3389/fpls.2016.01716 (PMC5110517; doi:10.3389/fpls.2016.01716)
Supplement: Supplementary file 1 [file Table_1.XLS]

## Sheet: yun15-0h-VS-b3-0h.yun15-0h-VS-b
Gene	log2Ratio(SL1303-0h-VS-TL1317-0h)	log2Ratio(SL1303-0h-VS-TL1317-6h)	log2Ratio(SL1303-0h-VS-TL1317-24h)	log2Ratio(SL1303-0h-VS-SL1303-6h)	log2Ratio(SL1303-0h-VS-SL1303-24h)	KEGG Orthology	GO Component	GO Function	GO Process	Blast nr
GRMZM2G169535_T01|pacid:20870313	5.52155	12.1977	5.54584	13.9608	12.1027	-	-	-	-	gi|242084404|ref|XP_002442627.1|/1.5478e-25/hypothetical protein SORBIDRAFT_08g023230 [Sorghum bicolor]
GRMZM2G150434_T01|pacid:20851007	4.79959	12.5121	9.9938	11.6708	10.6218	-	-	-	-	gi|226494554|ref|NP_001147341.1|/3.09407e-28/peripheral-type benzodiazepine receptor [Zea mays]
GRMZM2G079440_T01|pacid:20822064	0.468445	10.2071	7.34073	10.9239	9.06309	K03046|1|2e-46|185|bdi:6439871|DNA-directed RNA polymerase subunit beta' [EC:2.7.7.6]	GO:0009536//plastid	GO:0034062//RNA polymerase activity;GO:0003676//nucleic acid binding	GO:0010467//gene expression	gi|376011599|gb|AFB18555.1|/2.50015e-45/RNA polymerase beta' subunit, partial [Eleusine coracana]
GRMZM2G179761_T01|pacid:20877725	5.9796	10.796	8.91078	10.3034	7.90871	-	GO:0043231//intracellular membrane-bounded organelle	-	-	gi|242066042|ref|XP_002454310.1|/5.68151e-49/hypothetical protein SORBIDRAFT_04g028400 [Sorghum bicolor]
GRMZM2G026184_T01|pacid:20837030	8.97052	10.5174	10.1323	10.2719	8.77034	-	-	-	-	-
AC197705.4_FGT003|pacid:20851465	6.51328	13.8462	12.7175	10.0752	11.5892	K06910|1|2e-101|365|zma:100279044|	-	GO:0005543//phospholipid binding	-	gi|226499030|ref|NP_001145576.1|/1.48962e-100/uncharacterized protein LOC100279044 [Zea mays]
GRMZM2G021973_T01|pacid:20876521	8.57218	13.104	7.0115	10.0256	10.2789	-	-	-	-	gi|226529565|ref|NP_001145053.1|/5.01351e-08/uncharacterized protein LOC100278242 [Zea mays]
GRMZM2G136364_T02|pacid:20848300	6.55087	12.0961	10.0987	9.75916	10.0649	-	GO:0031410//cytoplasmic vesicle	-	GO:0010876//lipid localization	gi|226528844|ref|NP_001148327.1|/3.08727e-52/lipid binding protein precursor [Zea mays]
GRMZM2G087575_T01|pacid:20836712	3.95793	10.1487	4.98222	9.48816	6.66465	-	-	-	-	gi|226501452|ref|NP_001141921.1|/1.55995e-67/uncharacterized protein LOC100274070 [Zea mays]
GRMZM2G317426_T01|pacid:20820449	5.24339	8.11222	7.26768	9.45169	8.95011	-	-	-	-	-
GRMZM2G177046_T01|pacid:20867147	4.65313	8.17402	5.67741	9.44638	9.16719	-	-	-	-	gi|226497694|ref|NP_001148120.1|/2.06975e-23/ocs element-binding factor 1 [Zea mays]
GRMZM2G157982_T01|pacid:20878828	4.93107	7.5775	4.95536	9.36176	7.63779	-	-	-	-	gi|242063036|ref|XP_002452807.1|/1.39979e-45/hypothetical protein SORBIDRAFT_04g032890 [Sorghum bicolor]
GRMZM2G058491_T01|pacid:20852901	2.53884	8.96954	7.29104	9.31417	8.08685	K13254|1|3e-59|229|sbi:SORBI_10g001950|spastin [EC:3.6.4.3]	-	GO:0017111//nucleoside-triphosphatase activity;GO:0032559	-	gi|242051511|ref|XP_002454901.1|/0/hypothetical protein SORBIDRAFT_03g001130 [Sorghum bicolor]
GRMZM2G314075_T01|pacid:20827419	8.22978	9.61318	6.25407	9.26815	7.9365	-	-	-	-	gi|242052919|ref|XP_002455605.1|/7.31868e-30/hypothetical protein SORBIDRAFT_03g013820 [Sorghum bicolor]
GRMZM2G121928_T01|pacid:20855770	-5.89515	6.79012	4.95544	9.05023	7.2355	-	-	-	-	-
GRMZM2G085934_T01|pacid:20834912	5.43311	8.6645	10.2648	8.93091	10.0143	K13993|1|4e-13|72.4|pop:POPTR_832078|HSP20 family protein	-	-	GO:0000302//response to reactive oxygen species;GO:0009642//response to light intensity	gi|195647280|gb|ACG43108.1|/1.23988e-50/17.5 kDa class II heat shock protein [Zea mays]
GRMZM2G396169_T02|pacid:20879909	7.89125	6.95271	8.13792	8.51458	9.23539	-	-	-	-	-
GRMZM2G107481_T02|pacid:20871242	6.07102	4.54753	4.51035	8.43132	6.60781	K01530|1|3e-33|140|osa:4332710|phospholipid-translocating ATPase [EC:3.6.3.1];K14802|2|2e-21|101|osa:4324268|phospholipid-transporting ATPase [EC:3.6.3.1]	GO:0031224//intrinsic to membrane	GO:0042625//ATPase activity, coupled to transmembrane movement of ions;GO:0032559	GO:0009206	gi|308044247|ref|NP_001182991.1|/4.86792e-64/uncharacterized protein LOC100501310 [Zea mays]
GRMZM2G143373_T01|pacid:20860383	4.01613	8.93558	6.04041	8.37642	6.13788	K09841|1|7e-19|93.6|rcu:RCOM_1453330|xanthoxin dehydrogenase [EC:1.1.1.288];K00069|2|4e-18|91.3|ppp:PHYPADRAFT_234045|15-hydroxyprostaglandin dehydrogenase (NAD) [EC:1.1.1.141];K11165|3|1e-17|89.7|gmx:100795991|dehydrogenase/reductase SDR family member 7 [EC:1.1.-.-]	GO:0031410//cytoplasmic vesicle	GO:0003824//catalytic activity	GO:0008152//metabolic process	gi|239047279|ref|NP_001141666.2|/0/uncharacterized protein LOC100273792 [Zea mays]
GRMZM2G165919_T01|pacid:20862625	2.86076	6.44997	3.06562	8.34759	3.83051	K00750|1|9e-15|80.5|rcu:RCOM_1590700|glycogenin glucosyltransferase [EC:2.4.1.186]	-	GO:0035250//UDP-galactosyltransferase activity	-	gi|195625444|gb|ACG34552.1|/0/galactinol synthase 3 [Zea mays]
GRMZM2G416965_T01|pacid:20852586	4.13266	5.77909	5.15695	8.17103	7.71384	K15382|1|4e-137|486|zma:100284352|solute carrier family 50 (sugar transporter)	GO:0031224//intrinsic to membrane	-	GO:0071702	gi|226532940|ref|NP_001150719.1|/3.9354e-136/seven-transmembrane-domain protein 1 [Zea mays]
GRMZM2G382534_T01|pacid:20838773	0.690838	7.32822	4.14808	8.03481	4.83051	K15746|1|9e-105|379|zma:100281693|beta-carotene 3-hydroxylase [EC:1.14.13.129]	GO:0031224//intrinsic to membrane	GO:0046914//transition metal ion binding;GO:0003824//catalytic activity	GO:0006631//fatty acid metabolic process	gi|226531450|ref|NP_001148085.1|/9.93278e-104/beta-carotene hydroxylase [Zea mays]
GRMZM2G439350_T01|pacid:20851584	7.22853	8.12007	8.83778	8.00386	8.42829	K11228|1|7e-25|113|ota:Ot13g01170|mitogen-activated protein kinase kinase kinase [EC:2.7.11.1];K13414|2|7e-22|103|vvi:100264291|mitogen-activated protein kinase kinase kinase 1, plant [EC:2.7.11.25]	-	-	-	gi|326496639|dbj|BAJ98346.1|/3.49522e-98/predicted protein [Hordeum vulgare subsp. vulgare]
GRMZM2G339327_T01|pacid:20861461	-0.560701	7.95021	3.25614	7.92888	5.11564	-	-	-	-	-
GRMZM2G389301_T01|pacid:20824986	1.53883	7.30074	1.56312	7.92298	6.58342	-	-	-	-	gi|293331393|ref|NP_001168045.1|/3.77323e-98/uncharacterized protein LOC100381774 [Zea mays]
GRMZM2G159811_T01|pacid:20872348	-0.046128	8.37728	6.24495	7.88706	7.53506	K14497|1|4e-62|238|pop:POPTR_806657|protein phosphatase 2C [EC:3.1.3.16]	-	GO:0003824//catalytic activity	-	gi|218194325|gb|EEC76752.1|/2.94958e-88/hypothetical protein OsI_14820 [Oryza sativa Indica Group]
GRMZM2G010855_T01|pacid:20869859	-1.04613	7.95198	3.73305	7.81242	5.0529	K14497|1|3e-155|546|sbi:SORBI_01g039890|protein phosphatase 2C [EC:3.1.3.16]	GO:0043231//intracellular membrane-bounded organelle	GO:0004721//phosphoprotein phosphatase activity	-	gi|238007846|gb|ACR34958.1|/1.19156e-173/unknown [Zea mays]
GRMZM2G376743_T01|pacid:20879505	-3.85075	7.79012	5.33571	7.7996	6.83051	-	-	-	-	gi|357140800|ref|XP_003571951.1|/3.25736e-69/PREDICTED: uncharacterized protein LOC100829714 [Brachypodium distachyon]
GRMZM2G456997_T01|pacid:20834944	10.3418	10.0313	11.5213	7.72807	5.0041	K13449|1|7e-54|208|vvi:100258414|pathogenesis-related protein 1	-	-	-	gi|242042878|ref|XP_002459310.1|/5.4229e-64/hypothetical protein SORBIDRAFT_02g002150 [Sorghum bicolor]
AC186166.3_FGT008|pacid:20881621	6.08798	9.7933	8.28219	7.71131	5.20973	-	-	GO:0003824//catalytic activity	-	gi|224030707|gb|ACN34429.1|/3.26879e-24/unknown [Zea mays]
GRMZM2G049767_T01|pacid:20825566	9.7961	11.1545	9.15053	7.70518	7.37353	K13993|1|2e-68|257|zma:100282956|HSP20 family protein	-	-	GO:0050896//response to stimulus	gi|293331215|ref|NP_001168642.1|/1.39168e-72/uncharacterized protein LOC100382429 [Zea mays]
GRMZM2G031323_T01|pacid:20833463	5.25713	9.2728	8.08878	7.61743	8.18624	K09422|1|6e-113|405|sbi:SORBI_02g036250|myb proto-oncogene protein, plant	GO:0043231//intracellular membrane-bounded organelle	GO:0003676//nucleic acid binding	-	gi|242050542|ref|XP_002463015.1|/6.04304e-112/hypothetical protein SORBIDRAFT_02g036250 [Sorghum bicolor]
GRMZM2G088312_T01|pacid:20869036	-1.04613	6.15489	3.37048	7.60327	5.39755	-	-	-	-	gi|226529505|ref|NP_001143038.1|/1.76787e-65/uncharacterized protein LOC100275506 [Zea mays]
GRMZM2G308615_T01|pacid:20834667	0.36891	7.76129	4.14808	7.52622	6.32355	K14497|1|3e-137|487|zma:100279578|protein phosphatase 2C [EC:3.1.3.16]	-	GO:0016787//hydrolase activity	-	gi|226503515|ref|NP_001146047.1|/2.82277e-136/uncharacterized protein LOC100279578 [Zea mays]
GRMZM2G070167_T01|pacid:20825491	1.95387	4.01534	-0.021842	7.5158	2.39755	-	-	-	-	gi|194698970|gb|ACF83569.1|/2.68986e-50/unknown [Zea mays]
GRMZM2G001853_T02|pacid:20872572	-0.046128	7.39038	5.37048	7.47606	6.70498	-	-	-	-	gi|226507034|ref|NP_001142507.1|/3.15055e-144/uncharacterized protein LOC100274741 [Zea mays]
GRMZM2G060702_T01|pacid:20870306	1.95387	6.26327	3.88505	7.37594	5.83051	K05765|1|5e-56|125|zma:542445|cofilin	GO:0016020//membrane;GO:0009536//plastid	GO:0008092//cytoskeletal protein binding	GO:0006950//response to stress;GO:0010038//response to metal ion	gi|242037599|ref|XP_002466194.1|/4.88744e-63/hypothetical protein SORBIDRAFT_01g003260 [Sorghum bicolor]
GRMZM2G104639_T01|pacid:20830704	7.26869	8.99312	6.70801	7.30705	5.80548	-	GO:0044464//cell part	-	-	gi|212275544|ref|NP_001130820.1|/6.11614e-73/CASP-like protein 4 [Zea mays]
GRMZM2G337785_T01|pacid:20824963	3.24397	5.30543	3.26825	7.28233	5.36572	-	-	-	-	gi|226532600|ref|NP_001144468.1|/7.78039e-150/uncharacterized protein LOC100277435 [Zea mays]
GRMZM2G067915_T01|pacid:20845218	6.71205	9.25157	6.73634	7.26499	6.83381	K14493|1|7e-52|203|ppp:PHYPADRAFT_118478|gibberellin receptor GID1 [EC:3.-.-.-]	-	GO:0003824//catalytic activity	-	gi|242068025|ref|XP_002449289.1|/3.02382e-146/hypothetical protein SORBIDRAFT_05g007270 [Sorghum bicolor]
GRMZM2G148675_T01|pacid:20878969	-0.046128	-4.19044	-0.021842	7.20169	1.66059	-	-	-	-	gi|323453502|gb|EGB09373.1|/5.78161e-07/hypothetical protein AURANDRAFT_71268, partial [Aureococcus anophagefferens]
AC148152.3_FGT008|pacid:20845063	4.44879	3.51026	5.79501	7.1876	3.57055	K05350|1|8e-28|124|rcu:RCOM_0905360|beta-glucosidase [EC:3.2.1.21];K01188|3|5e-27|121|rcu:RCOM_1621030|beta-glucosidase [EC:3.2.1.21]	GO:0009527//plastid outer membrane;GO:0031410//cytoplasmic vesicle	GO:0043167//ion binding;GO:0008422//beta-glucosidase activity	GO:0009409//response to cold;GO:0044238//primary metabolic process	gi|219888351|gb|ACL54550.1|/0/unknown [Zea mays]
GRMZM2G400005_T01|pacid:20842379	8.06131	7.42233	7.97012	6.9842	8.73055	-	-	-	GO:0006950//response to stress;GO:0012501//programmed cell death	gi|222622557|gb|EEE56689.1|/1.78966e-62/hypothetical protein OsJ_06145 [Oryza sativa Japonica Group]
GRMZM2G027697_T01|pacid:20879686	4.29916	8.16798	6.90841	6.92249	6.42091	K09422|1|5e-85|313|sbi:SORBI_04g026210|myb proto-oncogene protein, plant	GO:0043231//intracellular membrane-bounded organelle	GO:0003676//nucleic acid binding;GO:0001071//nucleic acid binding transcription factor activity	GO:0006351//transcription, DNA-dependent	gi|242065784|ref|XP_002454181.1|/5.11184e-84/hypothetical protein SORBIDRAFT_04g026210 [Sorghum bicolor]
GRMZM2G117164_T01|pacid:20882292	-0.531555	5.86976	2.78551	6.90256	3.98251	K09338|1|1e-25|116|ath:AT3G61890|homeobox-leucine zipper protein	GO:0043231//intracellular membrane-bounded organelle	GO:0003677//DNA binding;GO:0001071//nucleic acid binding transcription factor activity	GO:0006351//transcription, DNA-dependent	gi|226502116|ref|NP_001151825.1|/1.00131e-125/homeobox-leucine zipper protein ATHB-6 [Zea mays]
GRMZM2G077143_T05|pacid:20831063	8.21098	8.74193	8.53482	6.87083	6.63229	-	GO:0043231//intracellular membrane-bounded organelle;GO:0031410//cytoplasmic vesicle	-	-	gi|194696314|gb|ACF82241.1|/4.86933e-117/unknown [Zea mays]
GRMZM2G143625_T01|pacid:20864100	8.22374	9.59187	10.1294	6.82153	6.68253	K03921|1|0.0|791|zma:100284973|acyl-[acyl-carrier-protein] desaturase [EC:1.14.19.2]	GO:0043231//intracellular membrane-bounded organelle	GO:0046872//metal ion binding;GO:0016717//oxidoreductase activity, acting on paired donors, with oxidation of a pair of donors resulting in the reduction of molecular oxygen to two molecules of water	GO:0032787//monocarboxylic acid metabolic process	gi|224031071|gb|ACN34611.1|/0/unknown [Zea mays]
GRMZM2G038519_T01|pacid:20847357	6.18751	8.15587	4.2118	6.81084	6.63119	K08908|1|2e-127|454|zma:100191715|light-harvesting complex I chlorophyll a/b binding protein 2	GO:0009536//plastid	-	GO:0006091//generation of precursor metabolites and energy	gi|212274977|ref|NP_001130616.1|/2.05226e-126/uncharacterized protein LOC100191715 [Zea mays]
GRMZM2G067600_T01|pacid:20825756	-4.36806	7.06628	3.31444	6.78145	5.05976	-	-	-	-	gi|195606216|gb|ACG24938.1|/1.26792e-37/hypothetical protein [Zea mays]
GRMZM5G838285_T01|pacid:20876875	1.95387	5.63005	0.978158	6.72016	2.07563	K09840|1|0.0|1099|zma:732819|9-cis-epoxycarotenoid dioxygenase [EC:1.13.11.51]	GO:0009532//plastid stroma	GO:0043169//cation binding;GO:0010436//carotenoid dioxygenase activity	GO:0050896//response to stimulus;GO:0009687//abscisic acid metabolic process	gi|226529341|ref|NP_001105902.2|/0/9-cis-epoxycarotenoid dioxygenase 1, chloroplastic precursor [Zea mays]
GRMZM2G353026_T01|pacid:20848982	8.0717	8.94052	8.95397	6.69503	5.19345	-	-	-	-	gi|194707166|gb|ACF87667.1|/4.84417e-84/unknown [Zea mays]
GRMZM2G108003_T01|pacid:20864507	-0.046128	1.82269	3.50172	6.69268	7.2753	-	-	-	-	-
GRMZM2G703003_T01|pacid:20843288	10.4202	10.4816	10.544	6.65119	7.73457	-	-	-	-	-
GRMZM2G128726_T01|pacid:20854233	7.71657	9.22549	8.74085	6.61743	6.96385	-	-	-	-	gi|226510564|ref|NP_001145175.1|/5.92859e-51/uncharacterized protein LOC100278414 [Zea mays]
GRMZM5G834260_T01|pacid:20849544	1.17626	4.6783	1.71512	6.5621	4.8657	-	-	-	-	gi|242086831|ref|XP_002439248.1|/5.38956e-45/hypothetical protein SORBIDRAFT_09g003120 [Sorghum bicolor]
GRMZM2G330693_T01|pacid:20854612	7.49689	6.55835	6.52118	6.53526	9.7061	-	-	-	-	gi|242088525|ref|XP_002440095.1|/2.03853e-52/hypothetical protein SORBIDRAFT_09g025960 [Sorghum bicolor]
GRMZM2G483598_T01|pacid:20824306	0.953872	3.82269	1.97816	6.5314	1.07563	-	-	-	-	-
GRMZM2G158163_T01|pacid:20856859	10.618	9.55023	10.9393	6.52713	6.61051	K01230|1|4e-08|55.8|bdi:100824763|mannosyl-oligosaccharide alpha-1,2-mannosidase [EC:3.2.1.113]	-	-	-	gi|357165542|ref|XP_003580419.1|/3.46218e-07/PREDICTED: mannosyl-oligosaccharide 1,2-alpha-mannosidase MNS1-like [Brachypodium distachyon]
AC235544.1_FGT006|pacid:20838333	9.0576	9.5785	9.19737	6.51101	4.59439	-	-	-	-	gi|226498888|ref|NP_001150066.1|/0/legumin-like protein [Zea mays]
GRMZM2G152438_T04|pacid:20846197	7.56913	8.47859	8.33038	6.50796	3.78399	K13076|1|7e-09|60.8|bdi:100826592|delta8-fatty-acid desaturase [EC:1.14.19.4];K00360|4|5e-08|58.2|ppp:PHYPADRAFT_184973|nitrate reductase (NADH) [EC:1.7.1.1]	GO:0044444//cytoplasmic part	GO:0005506//iron ion binding	GO:0010102//lateral root morphogenesis	gi|194700608|gb|ACF84388.1|/1.42585e-105/unknown [Zea mays]
GRMZM2G041424_T01|pacid:20881563	0.953872	5.37289	-0.021842	6.45167	4.77606	-	-	-	-	gi|195604652|gb|ACG24156.1|/4.18616e-11/hypothetical protein [Zea mays]
GRMZM2G073324_T01|pacid:20851694	-0.046128	4.6592	-0.021842	6.4185	2.39755	-	-	-	-	gi|293331393|ref|NP_001168045.1|/5.50487e-127/uncharacterized protein LOC100381774 [Zea mays]
AC187800.4_FGT003|pacid:20870206	8.96449	9.02596	10.2112	6.4179	6.50128	-	-	-	-	gi|226491366|ref|NP_001140380.1|/6.31477e-22/uncharacterized protein LOC100272433 [Zea mays]
GRMZM2G125512_T02|pacid:20860050	8.34244	6.98887	8.27362	6.38081	5.4642	-	GO:0043231//intracellular membrane-bounded organelle	-	-	gi|226509002|ref|NP_001144012.1|/9.15038e-99/uncharacterized protein LOC100276831 [Zea mays]
GRMZM2G167986_T01|pacid:20865138	3.47599	7.70738	5.08523	6.32171	4.59774	K00517|1|0.0|636|ath:AT5G09970|[EC:1.14.-.-];K05280|5|6e-76|283|osa:4348304|flavonoid 3'-monooxygenase [EC:1.14.13.21]	-	GO:0004497//monooxygenase activity;GO:0005506//iron ion binding	GO:0048522//positive regulation of cellular process;GO:0048827//phyllome development;GO:0009791//post-embryonic development;GO:0010073//meristem maintenance;GO:0008152//metabolic process	gi|195647134|gb|ACG43035.1|/0/cytochrome P450 CYP78A1 [Zea mays]
GRMZM2G045431_T01|pacid:20836534	5.88341	8.71041	6.39312	6.18481	6.49059	K10863|1|2e-09|63.2|ath:AT5G01310|aprataxin [EC:3.-.-.-]	GO:0043231//intracellular membrane-bounded organelle	GO:0001071//nucleic acid binding transcription factor activity	GO:0048467//gynoecium development;GO:0048449//floral organ formation;GO:0006351//transcription, DNA-dependent	gi|226497552|ref|NP_001147658.1|/1.72605e-88/LOC100281267 [Zea mays]	Rice best hit: LOC_Os11g45930.1: NBS-LRR type disease resistance protein, putative, expressed
GRMZM2G091006_T01|pacid:20851522	7.50165	6.37047	7.22638	6.12498	6.43076	K01142|1|0.0|950|zma:100280514|exodeoxyribonuclease III [EC:3.1.11.2]	GO:0043231//intracellular membrane-bounded organelle	GO:0016835//carbon-oxygen lyase activity;GO:0003676//nucleic acid binding;GO:0004518//nuclease activity	GO:0006259//DNA metabolic process;GO:0006355//regulation of transcription, DNA-dependent	gi|219884049|gb|ACL52399.1|/0/unknown [Zea mays]
GRMZM2G410083_T01|pacid:20872349	0.953872	8.5389	6.53275	6.12152	5.66059	K09422|1|4e-41|166|osa:4336355|myb proto-oncogene protein, plant	-	-	-	gi|125590950|gb|EAZ31300.1|/1.81304e-40/hypothetical protein OsJ_15411 [Oryza sativa Japonica Group]
GRMZM2G039978_T01|pacid:20870295	8.44442	10.3804	9.05367	6.12022	5.71818	K01011|1|2e-23|109|zma:100275494|thiosulfate/3-mercaptopyruvate sulfurtransferase [EC:2.8.1.1 2.8.1.2]	GO:0043231//intracellular membrane-bounded organelle	-	-	gi|403399791|sp|B6U300.2|CSPLH_MAIZE/2.34568e-58/RecName: Full=CASP-like protein 12
GRMZM2G358537_T01|pacid:20880266	6.81069	8.72015	4.51305	6.11209	5.61051	-	-	-	-	gi|226531742|ref|NP_001144918.1|/1.28142e-48/uncharacterized protein LOC100278037 [Zea mays]
GRMZM2G362298_T02|pacid:20823693	3.45934	5.52081	4.48363	6.08268	7.48799	K15400|1|5e-14|78.2|ppp:PHYPADRAFT_138784|omega-hydroxypalmitate O-feruloyl transferase [EC:2.3.1.188];K13065|2|2e-10|66.6|aly:ARALYDRAFT_892660|shikimate O-hydroxycinnamoyltransferase [EC:2.3.1.133]	-	GO:0005488//binding	-	gi|212274421|ref|NP_001130649.1|/0/uncharacterized protein LOC100191750 [Zea mays]
GRMZM2G703641_T01|pacid:20867855	-6.66485	-0.569624	-6.66485	6.01461	1.29802	-	-	-	-	-
GRMZM2G034668_T02|pacid:20848283	7.19442	8.44853	7.58128	6.0104	5.50882	K08360|1|7e-115|412|zma:100194390|cytochrome b-561	GO:0031224//intrinsic to membrane;GO:0031410//cytoplasmic vesicle	-	-	gi|212722604|ref|NP_001132893.1|/7.45272e-114/uncharacterized protein LOC100194390 [Zea mays]
GRMZM5G836406_T01|pacid:20858991	9.14007	7.83896	8.16435	6.00851	6.09189	-	-	-	-	gi|195651913|gb|ACG45424.1|/4.19397e-23/hypothetical protein [Zea mays]
GRMZM2G425072_T01|pacid:20872256	5.36458	8.94961	5.97383	5.98791	4.48633	K14488|1|8e-21|99.8|zma:100280805|SAUR family protein	GO:0043231//intracellular membrane-bounded organelle	GO:0005515//protein binding	GO:0009755//hormone-mediated signaling pathway	gi|226507792|ref|NP_001147197.1|/8.34656e-20/SAUR11 - auxin-responsive SAUR family member [Zea mays]
GRMZM2G123029_T02|pacid:20874914	6.93843	8.39222	8.13264	5.9768	4.06018	K08245|1|0.0|681|zma:100280169|phytepsin [EC:3.4.23.40]	GO:0031410//cytoplasmic vesicle	GO:0008092//cytoskeletal protein binding;GO:0004175//endopeptidase activity	GO:0019538//protein metabolic process	gi|223949795|gb|ACN28981.1|/0/unknown [Zea mays]
GRMZM2G162868_T02|pacid:20850375	9.68229	7.57383	9.12162	5.96577	7.85651	-	-	-	-	gi|226533578|ref|NP_001145544.1|/2.58118e-31/uncharacterized protein LOC100278993 precursor [Zea mays]
GRMZM2G154735_T01|pacid:20846065	-1.5867	5.12125	2.44576	5.95007	3.48502	-	GO:0031224//intrinsic to membrane	-	GO:0009725//response to hormone stimulus;GO:0006972//hyperosmotic response	gi|226496721|ref|NP_001147407.1|/1.26403e-68/LOC100281016 [Zea mays]
GRMZM2G158232_T01|pacid:20829557	4.82836	5.88982	7.43761	5.86673	8.65055	K13993|1|2e-65|246|zma:100286044|HSP20 family protein	-	-	GO:0050896//response to stimulus	gi|226500666|ref|NP_001152404.1|/2.5976e-64/16.9 kDa class I heat shock protein 1 [Zea mays]
GRMZM2G000281_T01|pacid:20833750	8.6323	8.88641	9.65658	5.86331	4.9467	-	GO:0043231//intracellular membrane-bounded organelle	-	-	gi|125600432|gb|EAZ40008.1|/1.99216e-80/hypothetical protein OsJ_24446 [Oryza sativa Japonica Group]
GRMZM2G172982_T01|pacid:20824109	8.91525	9.61415	9.35458	5.78369	5.86708	-	-	-	-	-
GRMZM2G096753_T02|pacid:20880340	11.0773	10.2186	10.2883	5.7581	8.06388	K13412|1|2e-41|168|zma:542226|calcium-dependent protein kinase [EC:2.7.11.1]	-	GO:0004672//protein kinase activity;GO:0032559	GO:0006464//cellular protein modification process	gi|162464237|ref|NP_001105773.1|/4.34101e-143/phosphoenolpyruvate carboxylase kinase 3 [Zea mays]
GRMZM2G107715_T01|pacid:20877711	0.953872	4.6592	1.56312	5.6361	1.07563	-	-	-	-	gi|219887037|gb|ACL53893.1|/9.56883e-09/unknown [Zea mays]
GRMZM2G315431_T01|pacid:20833752	-6.73874	4.19976	0.518727	5.62027	1.86412	-	GO:0043234//protein complex	GO:0019787//small conjugating protein ligase activity	GO:0032446//protein modification by small protein conjugation	gi|226506306|ref|NP_001147953.1|/0/ubiquitin-protein ligase [Zea mays]
GRMZM2G078806_T01|pacid:20868436	-3.63486	2.6003	-3.63486	5.60695	2.39755	K14963|1|8e-16|84.0|bdi:100832822|COMPASS component SWD3;K12662|4|1e-11|70.1|ota:Ot14g00400|U4/U6 small nuclear ribonucleoprotein PRP4;K12602|5|8e-11|67.4|ota:Ot10g00230|WD repeat-containing protein 61	GO:0031461//cullin-RING ubiquitin ligase complex;GO:0031234//extrinsic to internal side of plasma membrane	-	-	gi|242040759|ref|XP_002467774.1|/2.02654e-142/hypothetical protein SORBIDRAFT_01g033820 [Sorghum bicolor]
GRMZM5G826830_T01|pacid:20837214	1.95387	6.61525	2.56312	5.60695	0.075625	-	-	-	-	-
GRMZM2G454514_T01|pacid:20820430	5.54946	7.19589	5.57374	5.58782	9.37165	-	-	-	-	gi|242088935|ref|XP_002440300.1|/1.70836e-18/hypothetical protein SORBIDRAFT_09g029320 [Sorghum bicolor]
GRMZM2G320373_T01|pacid:20821570	-1.26372	4.57422	2.70281	5.55662	5.51192	-	GO:0031410//cytoplasmic vesicle	GO:0005488//binding	GO:0010876//lipid localization	gi|226503631|ref|NP_001152727.1|/4.91229e-36/nonspecific lipid-transfer protein AKCS9 precursor [Zea mays]
GRMZM2G088613_T01|pacid:20867051	-0.046128	6.18526	1.56312	5.54683	5.24555	-	-	-	-	gi|242084018|ref|XP_002442434.1|/1.61494e-113/hypothetical protein SORBIDRAFT_08g020020 [Sorghum bicolor]
GRMZM2G171707_T01|pacid:20848048	3.86339	5.24679	6.58812	5.48672	6.44458	K01681|1|0.0|1738|sbi:SORBI_02g034590|aconitate hydratase 1 [EC:4.2.1.3]	GO:0030312//external encapsulating structure;GO:0009536//plastid;GO:0031090//organelle membrane	GO:0051536//iron-sulfur cluster binding;GO:0046914//transition metal ion binding;GO:0032559;GO:0016836//hydro-lyase activity	GO:0010038//response to metal ion;GO:0009725//response to hormone stimulus;GO:0006970//response to osmotic stress;GO:0072350//tricarboxylic acid metabolic process	gi|242045788|ref|XP_002460765.1|/0/hypothetical protein SORBIDRAFT_02g034590 [Sorghum bicolor]
GRMZM2G409112_T01|pacid:20881366	-3.96896	1.01534	-0.021842	5.48409	-3.96896	-	-	-	-	gi|293334847|ref|NP_001169773.1|/4.99075e-93/uncharacterized protein LOC100383658 [Zea mays]
GRMZM2G025105_T01|pacid:20820747	10.4253	13.3877	12.5049	5.4637	7.54709	K13420|1|5e-30|130|sbi:SORBI_06g028760|LRR receptor-like serine/threonine-protein kinase FLS2 [EC:2.7.11.1]	-	-	-	-
GRMZM2G377613_T01|pacid:20821484	-5.71907	3.6003	-5.71907	5.45167	1.88298	-	GO:0043231//intracellular membrane-bounded organelle	-	GO:0009628//response to abiotic stimulus	gi|226508082|ref|NP_001152723.1|/1.68447e-86/tumor-related protein-like [Zea mays]
GRMZM5G815358_T01|pacid:20871216	0.953872	4.33727	-3.98548	5.45167	3.66059	-	-	-	-	gi|226505348|ref|NP_001141922.1|/2.34062e-111/uncharacterized protein LOC100274071 [Zea mays]
GRMZM2G422955_T01|pacid:20832222	-5.55941	2.01534	-5.55941	5.43518	0.660587	-	-	-	-	gi|308081472|ref|NP_001183714.1|/7.67075e-46/uncharacterized protein LOC100502307 [Zea mays]
GRMZM2G014392_T01|pacid:20866796	-0.963666	4.92788	1.56312	5.39262	3.29194	K09840|1|0.0|1191|zma:732819|9-cis-epoxycarotenoid dioxygenase [EC:1.13.11.51]	GO:0009532//plastid stroma	GO:0043169//cation binding;GO:0010436//carotenoid dioxygenase activity	GO:0050896//response to stimulus;GO:0009687//abscisic acid metabolic process	gi|226529341|ref|NP_001105902.2|/0/9-cis-epoxycarotenoid dioxygenase 1, chloroplastic precursor [Zea mays]
GRMZM2G063632_T01|pacid:20879247	10.5953	10.8682	10.179	5.3857	5.46909	K13464|1|2e-68|216|zma:100283167|jasmonate ZIM domain-containing protein	GO:0043231//intracellular membrane-bounded organelle	-	-	gi|293331651|ref|NP_001169865.1|/5.75708e-72/uncharacterized protein LOC100383759 [Zea mays]
GRMZM2G074672_T02|pacid:20832189	3.1238	5.05973	5.06562	5.38456	2.39755	-	GO:0044464//cell part	-	-	gi|195611700|gb|ACG27680.1|/4.2438e-106/protein CCC1 [Zea mays]
GRMZM2G312672_T01|pacid:20828030	8.3989	7.7234	7.77933	5.37837	3.87679	-	-	GO:0046872//metal ion binding;GO:0003676//nucleic acid binding	GO:0044260;GO:0044238//primary metabolic process	gi|242059455|ref|XP_002458873.1|/1.93658e-173/hypothetical protein SORBIDRAFT_03g041950 [Sorghum bicolor]
GRMZM2G043605_T01|pacid:20830548	8.97415	8.97672	9.16193	5.36866	6.77397	-	-	-	-	gi|226495821|ref|NP_001145590.1|/2.23328e-52/uncharacterized protein LOC100279064 [Zea mays]
GRMZM5G822440_T01|pacid:20833395	7.19912	8.19347	5.76398	5.36302	4.86144	-	-	-	-	gi|242050554|ref|XP_002463021.1|/0/hypothetical protein SORBIDRAFT_02g036330 [Sorghum bicolor]
GRMZM2G059836_T01|pacid:20821727	-0.756621	4.9452	1.96474	5.33933	4.1119	K07213|1|2e-09|61.2|sbi:SORBI_08g022260|copper chaperone	-	GO:0043169//cation binding	GO:0006812//cation transport	gi|226494452|ref|NP_001148035.1|/1.92191e-72/LOC100281644 [Zea mays]
GRMZM2G362410_T01|pacid:20823135	9.15241	7.81533	8.84228	5.3328	4.41618	-	-	GO:0050662//coenzyme binding;GO:0003824//catalytic activity	GO:0008152//metabolic process	gi|242092686|ref|XP_002436833.1|/1.9711e-160/hypothetical protein SORBIDRAFT_10g009680 [Sorghum bicolor]
GRMZM2G105173_T01|pacid:20837774	0.953872	5.83552	1.30009	5.33209	0.075625	-	-	-	-	gi|212721434|ref|NP_001131610.1|/3.08901e-14/uncharacterized protein LOC100192962 [Zea mays]
GRMZM2G112402_T01|pacid:20840170	-4.09176	1.01534	-4.09176	5.31417	1.66059	-	-	-	-	gi|195616862|gb|ACG30261.1|/1.24109e-10/hypothetical protein [Zea mays]
GRMZM2G301909_T01|pacid:20837095	-0.046128	6.22479	3.56312	5.31417	3.88298	-	-	-	-	gi|242096448|ref|XP_002438714.1|/9.76313e-81/hypothetical protein SORBIDRAFT_10g024890 [Sorghum bicolor]
GRMZM2G089686_T01|pacid:20840376	0.953872	5.1028	3.78551	5.27764	3.66059	K09422|1|9e-98|355|zma:100282313|myb proto-oncogene protein, plant	GO:0043231//intracellular membrane-bounded organelle	GO:0003676//nucleic acid binding;GO:0001071//nucleic acid binding transcription factor activity	GO:0006351//transcription, DNA-dependent	gi|226501858|ref|NP_001148697.1|/9.84757e-97/MYB305 [Zea mays]
GRMZM2G173729_T01|pacid:20879915	0.953872	3.47477	1.78551	5.25903	4.12002	-	GO:0043231//intracellular membrane-bounded organelle	GO:0005088//Ras guanyl-nucleotide exchange factor activity	-	gi|242064778|ref|XP_002453678.1|/0/hypothetical protein SORBIDRAFT_04g010270 [Sorghum bicolor]
GRMZM2G027627_T01|pacid:20837862	-2.21605	4.12154	3.53615	5.23594	3.78834	K00161|1|0.0|765|zma:100272256|pyruvate dehydrogenase E1 component subunit alpha [EC:1.2.4.1]	GO:0043231//intracellular membrane-bounded organelle	GO:0004738//pyruvate dehydrogenase activity	GO:0006007//glucose catabolic process	gi|226495171|ref|NP_001140222.1|/0/uncharacterized protein LOC100272256 [Zea mays]
GRMZM5G822237_T02|pacid:20844025	2.76123	5.68776	3.78551	5.20169	3.98251	-	-	-	-	gi|293331077|ref|NP_001168026.1|/4.2388e-19/uncharacterized protein LOC100381752 [Zea mays]
AC206156.3_FGT003|pacid:20824674	7.11275	8.87465	7.45896	5.15111	5.2345	-	-	-	-	-
GRMZM2G450125_T02|pacid:20865669	5.06614	7.0345	7.26036	5.10451	4.1879	K01177|1|0.0|727|zma:100281767|beta-amylase [EC:3.2.1.2]	GO:0043231//intracellular membrane-bounded organelle	GO:0043167//ion binding;GO:0016160//amylase activity	GO:0005976//polysaccharide metabolic process	gi|195615574|gb|ACG29617.1|/0/beta-amylase [Zea mays]
GRMZM2G169597_T01|pacid:20851341	9.28168	10.1827	9.14551	5.07212	6.74047	-	-	-	-	-
GRMZM2G084005_T01|pacid:20872602	-2.04613	4.5545	1.81946	5.06191	4.14887	-	-	-	-	gi|226499722|ref|NP_001144158.1|/8.5999e-81/uncharacterized protein LOC100277012 [Zea mays]
GRMZM5G850924_T01|pacid:20852641	-0.046128	3.71578	-0.021842	5.03663	1.07563	-	-	-	-	gi|219363205|ref|NP_001136658.1|/5.67088e-23/uncharacterized protein LOC100216787 precursor [Zea mays]
GRMZM2G175861_T01|pacid:20848894	0.953872	4.6003	1.56312	4.99224	1.07563	-	-	-	-	-
GRMZM2G546175_T01|pacid:20838356	7.9201	8.15149	8.64483	4.95847	5.04185	-	-	-	-	gi|223972727|gb|ACN30551.1|/4.46528e-31/unknown [Zea mays]
AC204662.3_FGT005|pacid:20820242	-5.34529	0.015338	0.978158	4.94644	0.075625	-	-	-	-	-
GRMZM5G835157_T01|pacid:20858390	-1.04613	4.99262	-5.71753	4.94644	0.075625	-	-	-	-	-
GRMZM2G703561_T01|pacid:20864230	-6.04484	3.18526	-0.606804	4.91507	1.07563	-	-	-	-	gi|293331461|ref|NP_001170533.1|/1.042e-25/uncharacterized protein LOC100384547 precursor [Zea mays]
GRMZM5G815358_T02|pacid:20871217	-3.68869	3.92223	0.978158	4.89913	3.07563	-	-	-	-	gi|226505348|ref|NP_001141922.1|/2.24529e-90/uncharacterized protein LOC100274071 [Zea mays]
GRMZM5G818101_T02|pacid:20850086	2.2758	5.7967	4.14808	4.89913	4.77606	K14497|1|7e-160|561|zma:100381666|protein phosphatase 2C [EC:3.1.3.16]	-	GO:0016787//hydrolase activity	-	gi|293332683|ref|NP_001167952.1|/7.90967e-159/uncharacterized protein LOC100381666 [Zea mays]
GRMZM5G864526_T01|pacid:20852183	-7.37279	-1.3997	-7.37279	4.86876	0.075625	-	-	-	-	gi|293331209|ref|NP_001169762.1|/1.72663e-44/uncharacterized protein LOC100383646 [Zea mays]
GRMZM2G100234_T01|pacid:20858976	4.80336	8.25715	6.14958	4.84173	5.73247	K00924|1|0.0|1008|osa:4341290|[EC:2.7.1.-]	GO:0031410//cytoplasmic vesicle	GO:0004672//protein kinase activity;GO:0032559	GO:0006464//cellular protein modification process	gi|242064662|ref|XP_002453620.1|/0/hypothetical protein SORBIDRAFT_04g009100 [Sorghum bicolor]
GRMZM2G165069_T01|pacid:20834661	8.8572	10.2235	8.11595	4.80811	5.89149	-	-	-	-	gi|226504200|ref|NP_001144338.1|/3.4426e-14/uncharacterized protein LOC100277236 [Zea mays]
GRMZM2G178822_T01|pacid:20860417	3.18423	6.70513	7.29598	4.80756	5.30598	K08829|1|9e-149|526|rcu:RCOM_0865750|male germ cell-associated kinase [EC:2.7.11.22]	-	GO:0004672//protein kinase activity;GO:0032559	GO:0006464//cellular protein modification process	gi|212721786|ref|NP_001131181.1|/0/uncharacterized protein LOC100192489 [Zea mays]
GRMZM2G125072_T01|pacid:20820929	-4.3288	3.92223	1.56312	4.7996	2.39755	K05337|1|5e-19|94.0|olu:OSTLU_7956|ferredoxin	GO:0043231//intracellular membrane-bounded organelle	GO:0005515//protein binding	GO:0044267//cellular protein metabolic process	gi|226506232|ref|NP_001150750.1|/2.88333e-151/3Fe-4S ferredoxin [Zea mays]
GRMZM2G149739_T01|pacid:20855384	2.1238	4.63005	2.30009	4.7996	2.07563	-	-	-	-	gi|242071365|ref|XP_002450959.1|/1.14331e-55/hypothetical protein SORBIDRAFT_05g021670 [Sorghum bicolor]
GRMZM2G347721_T03|pacid:20878261	7.92985	7.99132	8.59156	4.79829	6.88168	-	GO:0005789//endoplasmic reticulum membrane	GO:0008375//acetylglucosaminyltransferase activity	-	gi|242094130|ref|XP_002437555.1|/6.55364e-21/hypothetical protein SORBIDRAFT_10g029290 [Sorghum bicolor]
AC208221.3_FGT002|pacid:20844578	-3.50556	4.12766	-2.02184	4.79608	2.10001	-	-	GO:0004866//endopeptidase inhibitor activity	GO:0051346//negative regulation of hydrolase activity	gi|162460894|ref|NP_001104908.1|/1.00881e-74/trypsin inhibitor precursor [Zea mays]
GRMZM2G351373_T01|pacid:20855214	7.32545	7.80196	6.08671	4.77886	4.86224	K03017|1|5e-20|97.8|zma:100282092|DNA-directed RNA polymerase II subunit RPB9	-	GO:0046872//metal ion binding;GO:0003676//nucleic acid binding	-	gi|293331769|ref|NP_001168184.1|/1.048e-33/uncharacterized protein LOC100381939 [Zea mays]
GRMZM2G489119_T01|pacid:20827306	-4.36806	0.39385	-2.75881	4.74846	-0.03685	-	-	-	-	gi|224032753|gb|ACN35452.1|/4.56553e-19/unknown [Zea mays]
GRMZM2G058632_T01|pacid:20864913	-5.06615	3.6003	1.56312	4.74713	1.66059	-	-	-	-	gi|308080778|ref|NP_001182788.1|/8.70311e-54/uncharacterized protein LOC100500977 [Zea mays]
GRMZM2G321747_T01|pacid:20867391	-1.63109	4.26327	2.71512	4.74713	3.39755	-	-	-	-	gi|357160324|ref|XP_003578729.1|/5.33578e-13/PREDICTED: uncharacterized protein LOC100843105 [Brachypodium distachyon]
GRMZM2G108273_T01|pacid:20849229	0.953872	4.59226	2.33805	4.7364	3.41666	K09873|1|3e-92|337|osa:4338163|aquaporin TIP	GO:0031224//intrinsic to membrane;GO:0031090//organelle membrane;GO:0043231//intracellular membrane-bounded organelle	-	GO:0051234//establishment of localization	gi|242087301|ref|XP_002439483.1|/8.20689e-131/hypothetical protein SORBIDRAFT_09g007940 [Sorghum bicolor]
GRMZM2G351330_T01|pacid:20847979	0.36891	2.95394	1.50867	4.72921	3.53506	K09338|1|5e-23|107|aly:ARALYDRAFT_486694|homeobox-leucine zipper protein	GO:0043231//intracellular membrane-bounded organelle	GO:0003676//nucleic acid binding;GO:0001071//nucleic acid binding transcription factor activity	GO:0006351//transcription, DNA-dependent	gi|242073868|ref|XP_002446870.1|/1.98447e-77/hypothetical protein SORBIDRAFT_06g024000 [Sorghum bicolor]
AC195608.3_FGT005|pacid:20869372	-1.04613	0.015338	-1.02184	4.72016	1.07563	-	-	-	-	gi|293334525|ref|NP_001170140.1|/7.3211e-100/uncharacterized protein LOC100384067 [Zea mays]
GRMZM2G105657_T01|pacid:20836005	-5.03716	4.33727	-0.021842	4.72016	1.39755	-	-	-	-	gi|226531057|ref|NP_001142374.1|/2.85789e-66/uncharacterized protein LOC100274546 [Zea mays]
GRMZM2G055698_T01|pacid:20867647	8.31526	8.43331	6.50305	4.70977	6.11509	-	GO:0016020//membrane	GO:0016787//hydrolase activity	-	gi|226532718|ref|NP_001149879.1|/1.23256e-106/membrane protein [Zea mays]
GRMZM2G701395_T01|pacid:20879277	-6.41071	-6.41071	-6.41071	4.69268	2.07563	-	-	-	-	-
GRMZM2G380284_T01|pacid:20880242	-6.22272	0.015338	-0.021842	4.69268	3.16309	-	-	GO:0030234//enzyme regulator activity;GO:0004091//carboxylesterase activity	-	gi|242065110|ref|XP_002453844.1|/7.30064e-76/hypothetical protein SORBIDRAFT_04g019580 [Sorghum bicolor]
GRMZM2G018375_T02|pacid:20851162	-3.93916	4.18526	-0.021842	4.69268	3.24555	K03146|1|0.0|638|zma:542714|thiamine biosynthetic enzyme	GO:0009941//chloroplast envelope	-	GO:0006772//thiamine metabolic process	gi|239985530|ref|NP_001105696.1|/0/thiamine thiazole synthase 1, chloroplastic precursor [Zea mays]
GRMZM2G091201_T01|pacid:20824062	-0.046128	4.50719	-1.02184	4.69268	2.98251	K12134|1|2e-06|51.2|aly:ARALYDRAFT_904154|circadian clock associated 1;K12133|2|4e-06|50.4|ath:AT1G01060|LATE ELONGATED HYPOCOTYL	GO:0043231//intracellular membrane-bounded organelle	GO:0003676//nucleic acid binding	-	gi|226496377|ref|NP_001151615.1|/1.93991e-84/DNA binding protein [Zea mays]
GRMZM2G005840_T01|pacid:20862519	-0.046128	4.5026	0.540037	4.68207	3.16712	K11982|1|3e-07|54.3|gmx:100787523|E3 ubiquitin-protein ligase RNF115/126 [EC:6.3.2.19];K10601|4|1e-06|52.4|osa:4340826|E3 ubiquitin-protein ligase synoviolin [EC:6.3.2.19]	-	GO:0046872//metal ion binding	-	gi|194704122|gb|ACF86145.1|/1.8498e-55/unknown [Zea mays]
GRMZM2G125216_T01|pacid:20828562	-2.13359	2.05716	-0.649873	4.67296	3.27356	-	-	-	-	gi|195636388|gb|ACG37662.1|/2.96223e-85/avr9/Cf-9 rapidly elicited protein 146 [Zea mays]
GRMZM2G000371_T02|pacid:20839504	8.05833	8.46772	8.43054	4.63727	7.52801	K12818|1|6e-38|157|olu:OSTLU_31151|ATP-dependent RNA helicase DHX8/PRP22 [EC:3.6.4.13];K12813|2|4e-34|144|ppp:PHYPADRAFT_180557|pre-mRNA-splicing factor ATP-dependent RNA helicase DHX16 [EC:3.6.4.13]	-	GO:0032559;GO:0042623//ATPase activity, coupled;GO:0003724//RNA helicase activity	-	gi|242092188|ref|XP_002436584.1|/9.93595e-158/hypothetical protein SORBIDRAFT_10g005130 [Sorghum bicolor]
GRMZM2G102079_T01|pacid:20834139	-0.046128	0.015338	1.56312	4.6361	5.16309	K05280|1|3e-94|344|sbi:SORBI_04g024730|flavonoid 3'-monooxygenase [EC:1.14.13.21]	GO:0031410//cytoplasmic vesicle	GO:0016491//oxidoreductase activity;GO:0005506//iron ion binding	GO:0008152//metabolic process	gi|195612438|gb|ACG28049.1|/0/cytochrome P450 CYP92C5 [Zea mays]
GRMZM2G351347_T01|pacid:20860401	-4.14954	2.01534	3.14808	4.6361	4.07562	K05389|1|5e-79|293|osa:4334137|potassium channel subfamily K, other eukaryote	GO:0031224//intrinsic to membrane	GO:0046872//metal ion binding;GO:0005261//cation channel activity	GO:0034220//ion transmembrane transport;GO:0030001//metal ion transport	gi|238007866|gb|ACR34968.1|/1.47789e-154/unknown [Zea mays]
GRMZM5G890040_T01|pacid:20819784	-4.08482	3.33727	-4.08482	4.6361	1.07563	-	-	-	-	gi|226505386|ref|NP_001144911.1|/2.74834e-50/uncharacterized protein LOC100278027 [Zea mays]
GRMZM2G372985_T01|pacid:20852421	3.57576	5.22219	7.30049	4.61413	3.69751	K14297|1|8e-06|50.8|mtr:MTR_1g066430|nuclear pore complex protein Nup98-Nup96	-	GO:0046914//transition metal ion binding	-	gi|242091285|ref|XP_002441475.1|/2.38756e-82/hypothetical protein SORBIDRAFT_09g027560 [Sorghum bicolor]
GRMZM2G144821_T01|pacid:20847079	6.55983	6.73677	7.24708	4.59819	4.68158	K01535|1|0.0|1655|zma:542303|H+-transporting ATPase [EC:3.6.3.6]	GO:0031224//intrinsic to membrane	GO:0043169//cation binding;GO:0015662//ATPase activity, coupled to transmembrane movement of ions, phosphorylative mechanism;GO:0032559	GO:0006818//hydrogen transport;GO:0009206;GO:0006811//ion transport;GO:0009207	gi|162461764|ref|NP_001105360.1|/0/membrane H(+)-ATPase1 [Zea mays]
GRMZM2G024624_T01|pacid:20870589	7.14219	7.78862	7.58151	4.5956	5.67898	-	-	-	-	gi|212722154|ref|NP_001132620.1|/2.25048e-49/uncharacterized protein LOC100194094 [Zea mays]
GRMZM2G308752_T01|pacid:20847576	5.54173	7.85112	5.15098	4.5801	4.66348	K00924|1|3e-59|228|ath:AT1G30270|[EC:2.7.1.-];K07198|3|7e-40|164|mtr:MTR_4g066710|5'-AMP-activated protein kinase, catalytic alpha subunit [EC:2.7.11.11]	-	GO:0004672//protein kinase activity	-	gi|293336159|ref|NP_001170064.1|/2.72031e-166/uncharacterized protein LOC100383980 [Zea mays]
GRMZM2G373522_T01|pacid:20855795	1.46608	5.17725	3.01032	4.57999	1.68921	-	-	-	-	gi|238009884|gb|ACR35977.1|/3.60125e-65/unknown [Zea mays]
GRMZM2G064008_T01|pacid:20872418	0.953872	2.01534	1.56312	4.5772	0.075625	-	-	-	-	gi|238012006|gb|ACR37038.1|/2.53801e-15/unknown [Zea mays]
GRMZM2G127421_T01|pacid:20861801	0.953872	3.18526	3.14808	4.5772	4.59919	K08099|1|1e-159|561|zma:100191887|chlorophyllase [EC:3.1.1.14]	GO:0043231//intracellular membrane-bounded organelle;GO:0044444//cytoplasmic part	GO:0004091//carboxylesterase activity	GO:0006787	gi|212274521|ref|NP_001130783.1|/1.15435e-158/uncharacterized protein LOC100191887 [Zea mays]
GRMZM5G847462_T01|pacid:20821408	-5.61402	-5.61402	-5.61402	4.54683	1.07563	-	-	-	-	gi|219363311|ref|NP_001136577.1|/2.0421e-32/uncharacterized protein LOC100216699 [Zea mays]
GRMZM2G096876_T01|pacid:20822330	-6.02194	0.600301	-6.02194	4.5314	0.075625	-	-	-	-	gi|293335685|ref|NP_001167776.1|/4.55314e-11/uncharacterized protein LOC100381469 [Zea mays]
GRMZM2G399844_T03|pacid:20842684	9.6221	8.72421	10.35	4.53119	6.19953	-	-	-	-	-
GRMZM2G016586_T01|pacid:20826388	1.53883	1.6003	-0.021842	4.5158	-4.24575	-	-	-	-	-
GRMZM2G434353_T01|pacid:20835071	8.04961	6.11108	8.48893	4.50302	4.5864	K03006|1|1e-35|149|bdi:100841250|DNA-directed RNA polymerase II subunit RPB1 [EC:2.7.7.6]	GO:0016591//DNA-directed RNA polymerase II, holoenzyme	GO:0034062//RNA polymerase activity;GO:0003676//nucleic acid binding	GO:0006351//transcription, DNA-dependent	gi|242092592|ref|XP_002436786.1|/1.89785e-63/hypothetical protein SORBIDRAFT_10g008760 [Sorghum bicolor]
AC197387.3_FGT004|pacid:20869272	-1.04613	3.4416	-0.021842	4.50003	-1.92437	-	-	-	-	-
GRMZM2G125853_T06|pacid:20832650	0.538835	0.015338	-0.021842	4.48409	0.075625	-	-	-	-	-
GRMZM2G327206_T01|pacid:20864459	-4.85075	-4.85075	-4.85075	4.45167	-4.85075	-	-	-	-	gi|293331209|ref|NP_001169762.1|/3.41585e-11/uncharacterized protein LOC100383646 [Zea mays]
GRMZM2G383631_T01|pacid:20869524	-4.48445	3.01534	-4.48445	4.45167	0.075625	-	-	-	-	gi|223949957|gb|ACN29062.1|/3.84195e-19/unknown [Zea mays]
GRMZM2G068963_T01|pacid:20882836	2.45637	3.7523	2.91676	4.45167	1.81259	K01802|1|8e-06|49.7|cme:CMD070C|peptidylprolyl isomerase [EC:5.2.1.8]	GO:0009534//chloroplast thylakoid	GO:0016859//cis-trans isomerase activity;GO:0005527//macrolide binding	GO:0044267//cellular protein metabolic process	gi|226505570|ref|NP_001150378.1|/9.27107e-103/FK506 binding protein [Zea mays]
GRMZM2G025477_T01|pacid:20854927	-2.04613	3.7967	-0.436879	4.45167	0.397553	-	-	-	-	gi|226501232|ref|NP_001141487.1|/8.56504e-79/uncharacterized protein LOC100273599 [Zea mays]
GRMZM2G445689_T01|pacid:20839268	8.49609	7.92952	8.89235	4.447	5.53038	-	GO:0043231//intracellular membrane-bounded organelle	-	-	gi|357119143|ref|XP_003561305.1|/2.01931e-47/PREDICTED: uncharacterized protein LOC100841493 [Brachypodium distachyon]
GRMZM2G050607_T01|pacid:20853041	0.690838	5.58012	3.30009	4.42964	3.44486	-	-	-	GO:0009414//response to water deprivation	gi|226491145|ref|NP_001152646.1|/3.7381e-81/late embryogenesis abundant protein Lea14-A [Zea mays]
GRMZM2G062600_T01|pacid:20860623	6.70021	8.52721	8.10301	4.41665	5.50003	-	-	GO:0016798//hydrolase activity, acting on glycosyl bonds	GO:0008152//metabolic process	gi|214016158|gb|ACJ62694.1|/2.5814e-114/beta 1,3 glucanase [Zea mays subsp. parviglumis]
GRMZM2G045243_T01|pacid:20841701	-1.42464	3.46465	0.184609	4.39509	2.04761	K14488|1|9e-07|52.8|ppp:PHYPADRAFT_26859|SAUR family protein	GO:0043231//intracellular membrane-bounded organelle	GO:0005515//protein binding	GO:0009755//hormone-mediated signaling pathway	gi|212721334|ref|NP_001131344.1|/2.18445e-63/uncharacterized protein LOC100192664 [Zea mays]
GRMZM2G412598_T01|pacid:20870346	-7.4923	-7.4923	-7.4923	4.38456	8.39417	-	-	-	-	-
GRMZM2G041442_T01|pacid:20821589	0.953872	3.6003	1.97816	4.38456	0.075625	-	-	-	-	-
GRMZM2G026157_T01|pacid:20876098	5.1238	7.39038	5.06562	4.38456	2.07563	K08064|1|1e-17|87.4|gmx:100782085|nuclear transcription factor Y, alpha	GO:0005634//nucleus	-	GO:0006351//transcription, DNA-dependent	gi|226510315|ref|NP_001149098.1|/4.58097e-26/LOC100282719 [Zea mays]
GRMZM2G120475_T01|pacid:20839195	-1.85348	2.52991	-2.8292	4.35481	-0.146768	-	-	-	-	gi|195605116|gb|ACG24388.1|/1.79142e-28/hypothetical protein [Zea mays]
GRMZM2G149326_T01|pacid:20850628	-3.52144	-3.52144	-3.52144	4.31417	0.075625	-	-	-	-	gi|212721744|ref|NP_001132326.1|/1.5788e-55/uncharacterized protein LOC100193768 [Zea mays]
GRMZM2G575361_T01|pacid:20860941	-8.19044	2.1028	-1.02184	4.31417	0.075625	-	-	-	-	gi|195646144|gb|ACG42540.1|/5.63733e-10/hypothetical protein [Zea mays]
GRMZM2G413422_T01|pacid:20861032	-3.4923	3.18526	-3.4923	4.31417	2.07563	-	-	-	-	gi|226490884|ref|NP_001146725.1|/2.39714e-83/uncharacterized protein LOC100280327 [Zea mays]
GRMZM2G079321_T01|pacid:20820946	0.953872	3.92223	1.97816	4.31417	1.07563	-	-	-	-	-
GRMZM2G077307_T05|pacid:20829794	2.2758	4.01534	2.78551	4.31417	1.66059	K10144|1|2e-116|418|vvi:100252623|RING finger and CHY zinc finger domain-containing protein 1 [EC:6.3.2.19]	-	GO:0046914//transition metal ion binding	-	gi|226529357|ref|NP_001146901.1|/1.66055e-175/RING finger and CHY zinc finger domain-containing protein 1 [Zea mays]
GRMZM2G142409_T02|pacid:20820028	2.53884	4.40766	4.22609	4.31417	2.88298	-	GO:0044464//cell part	-	-	gi|195628408|gb|ACG36034.1|/2.52891e-25/reticulon [Zea mays]
GRMZM2G053485_T01|pacid:20882974	-1.04613	5.34626	0.300086	4.31417	2.77606	-	-	-	-	gi|195655229|gb|ACG47082.1|/5.24019e-12/hypothetical protein [Zea mays]
GRMZM5G899825_T01|pacid:20883008	-0.046128	3.26327	-5.00781	4.27764	0.660587	-	-	-	-	gi|293335799|ref|NP_001170606.1|/3.58694e-64/uncharacterized protein LOC100384645 [Zea mays]
GRMZM2G107597_T01|pacid:20862287	2.04134	5.7568	3.70608	4.27764	3.12002	K15382|1|5e-89|326|sbi:SORBI_01g035840|solute carrier family 50 (sugar transporter)	GO:0044464//cell part	-	-	gi|195638024|gb|ACG38480.1|/1.36032e-110/cytochrome c oxidoreductase [Zea mays]
GRMZM2G011932_T05|pacid:20824035	1.53883	3.33727	0.978158	4.24017	1.66059	K09060|1|2e-50|197|zma:100191525|plant G-box-binding factor	-	-	-	-
GRMZM2G081285_T01|pacid:20858021	-0.046128	3.33727	-4.82575	4.24017	2.88298	K05283|1|2e-13|74.3|aly:ARALYDRAFT_354960|phosphatidylinositol glycan, class W [EC:2.3.-.-];K15692|2|3e-12|70.5|smo:SELMODRAFT_66937|E3 ubiquitin-protein ligase RNF13 [EC:6.3.2.19];K11982|3|5e-11|66.6|bdi:100833984|E3 ubiquitin-protein ligase RNF115/126 [EC:6.3.2.19]	-	GO:0046872//metal ion binding	GO:0009743//response to carbohydrate stimulus	gi|226494409|ref|NP_001147382.1|/6.78476e-71/RING-H2 finger protein ATL1R [Zea mays]
AC210616.4_FGT005|pacid:20858837	-1.36806	2.97881	1.97816	4.20947	4.30828	K14514|1|3e-76|284|vvi:100250496|ethylene-insensitive protein 3	-	-	-	gi|242062072|ref|XP_002452325.1|/1.85839e-167/hypothetical protein SORBIDRAFT_04g023730 [Sorghum bicolor]
GRMZM2G104581_T01|pacid:20841290	-1.04613	2.47477	-1.02184	4.20169	-0.924375	-	-	-	-	gi|259490595|ref|NP_001159094.1|/2.84918e-17/uncharacterized protein LOC100304157 [Zea mays]
GRMZM2G106819_T01|pacid:20849560	0.953872	3.92223	-5.89862	4.20169	2.53506	-	-	-	-	gi|293334631|ref|NP_001167828.1|/4.6064e-50/uncharacterized protein LOC100381528 [Zea mays]
GRMZM2G159481_T01|pacid:20842755	-2.63109	1.6003	-1.6068	4.18206	-1.18741	-	-	-	-	gi|308081472|ref|NP_001183714.1|/1.48148e-06/uncharacterized protein LOC100502307 [Zea mays]
GRMZM2G143599_T01|pacid:20876107	7.30364	8.10207	7.47993	4.17208	6.25547	K06685|1|1e-125|447|zma:100282811|maintenance of ploidy protein MOB1 (MPS1 binder 1)	-	GO:0016772//transferase activity, transferring phosphorus-containing groups	GO:0006796//phosphate-containing compound metabolic process	gi|226508564|ref|NP_001149189.1|/1.54641e-124/mps one binder kinase activator-like 1A [Zea mays]
GRMZM2G166297_T01|pacid:20854528	0.452678	4.38811	1.78551	4.16912	2.92275	K14497|1|1e-150|531|sbi:SORBI_03g039630|protein phosphatase 2C [EC:3.1.3.16]	GO:0044464//cell part	GO:0016787//hydrolase activity	-	gi|242054957|ref|XP_002456624.1|/1.07659e-149/hypothetical protein SORBIDRAFT_03g039630 [Sorghum bicolor]
GRMZM2G391042_T01|pacid:20874101	-1.12902	1.34457	1.01432	4.16826	2.51832	K01537|1|0.0|1723|osa:4336912|Ca2+-transporting ATPase [EC:3.6.3.8]	GO:0031224//intrinsic to membrane	GO:0046873//metal ion transmembrane transporter activity;GO:0019829//cation-transporting ATPase activity;GO:0005515//protein binding;GO:0032559	GO:0051707//response to other organism;GO:0009206;GO:0006816//calcium ion transport	gi|242077090|ref|XP_002448481.1|/0/hypothetical protein SORBIDRAFT_06g027770 [Sorghum bicolor]
GRMZM2G181362_T04|pacid:20857933	-0.046128	1.01534	-4.49099	4.16216	-4.49099	K14157|1|3e-118|423|zma:541648|alpha-aminoadipic semialdehyde synthase [EC:1.5.1.8 1.5.1.9]	-	GO:0004753//saccharopine dehydrogenase activity	GO:0008152//metabolic process	gi|162462365|ref|NP_001104873.1|/3.03149e-117/lysine-ketoglutarate reductase/saccharopine dehydrogenase1 [Zea mays]
GRMZM2G544539_T01|pacid:20872891	-1.04613	4.94608	1.78551	4.16216	1.88298	K09286|1|6e-12|70.1|ath:AT1G43160|EREBP-like factor	GO:0043231//intracellular membrane-bounded organelle	-	-	gi|242084912|ref|XP_002442881.1|/2.92165e-37/hypothetical protein SORBIDRAFT_08g004260 [Sorghum bicolor]
GRMZM5G823696_T01|pacid:20874861	8.36276	7.76126	8.53143	4.1532	5.82154	-	-	-	-	gi|238007210|gb|ACR34640.1|/1.12211e-37/unknown [Zea mays]
GRMZM2G048952_T02|pacid:20876541	8.55048	8.9074	8.7003	4.12942	5.2128	-	-	-	-	gi|127243|sp|P15268.1|MOSA_MAIZE/8.23423e-36/RecName: Full=Autonomous transposable element EN-1 mosaic protein; AltName: Full=Suppressor-mutator system protein; Short=SPM
GRMZM2G181362_T05|pacid:20857931	-2.85348	1.66742	-0.829197	4.1274	0.590198	K14157|1|0.0|1301|zma:541648|alpha-aminoadipic semialdehyde synthase [EC:1.5.1.8 1.5.1.9]	-	GO:0004753//saccharopine dehydrogenase activity	GO:0008152//metabolic process	gi|162462365|ref|NP_001104873.1|/0/lysine-ketoglutarate reductase/saccharopine dehydrogenase1 [Zea mays]
GRMZM2G159996_T01|pacid:20866777	1.76123	4.05973	1.97816	4.12152	3.16309	-	-	-	-	gi|242079825|ref|XP_002444681.1|/2.99189e-176/hypothetical protein SORBIDRAFT_07g025940 [Sorghum bicolor]
GRMZM2G073059_T01|pacid:20856487	10.512	10.6532	11.4256	4.09097	5.17436	-	GO:0031410//cytoplasmic vesicle	-	-	gi|226504148|ref|NP_001150336.1|/1.7244e-137/cyclase precursor [Zea mays]
GRMZM2G700046_T01|pacid:20833581	-1.26852	2.73155	-1.8292	4.08575	0.355732	-	-	-	-	gi|226530058|ref|NP_001140206.1|/3.77384e-109/uncharacterized protein LOC100272236 [Zea mays]
GRMZM2G346133_T01|pacid:20879354	-1.36806	2.24185	-1.85834	4.08309	2.42045	K10418|1|6e-16|82.8|olu:OSTLU_39788|dynein light chain LC8-type	GO:0043231//intracellular membrane-bounded organelle;GO:0015630//microtubule cytoskeleton;GO:0042995//cell projection	GO:0003774//motor activity	GO:0048468//cell development;GO:0048513//organ development	gi|226507542|ref|NP_001152219.1|/1.27324e-45/dynein light chain LC6, flagellar outer arm [Zea mays]
GRMZM2G100543_T01|pacid:20859801	-4.14954	2.01534	-4.14954	4.0797	1.07563	-	-	-	-	gi|293337079|ref|NP_001170262.1|/6.21255e-36/uncharacterized protein LOC100384219 [Zea mays]
GRMZM2G005146_T01|pacid:20844457	-1.04613	3.40766	-1.02184	4.0797	2.07563	-	-	-	-	gi|226528822|ref|NP_001150581.1|/1.65226e-28/auxin-repressed protein [Zea mays]
GRMZM2G048549_T01|pacid:20880851	-3.76111	4.33727	2.56312	4.0797	3.39755	-	-	GO:0046872//metal ion binding	-	gi|194689976|gb|ACF79072.1|/0/unknown [Zea mays]
GRMZM2G102674_T02|pacid:20849558	0.953872	5.30074	3.78551	4.0797	4.16309	-	-	-	-	gi|223944505|gb|ACN26336.1|/1.55471e-90/unknown [Zea mays]
GRMZM2G005207_T01|pacid:20872489	8.28761	8.85604	8.70782	4.07805	5.16143	K13426|1|7e-11|67.0|ath:AT4G23550|WRKY transcription factor 29;K13425|3|3e-10|65.1|vvi:100256849|WRKY transcription factor 22	-	-	-	gi|293335135|ref|NP_001170045.1|/2.52388e-104/uncharacterized protein LOC100383957 [Zea mays]
GRMZM2G177386_T02|pacid:20821179	-0.046128	3.37289	1.30009	4.03663	2.24555	K14497|1|4e-134|476|osa:4339454|protein phosphatase 2C [EC:3.1.3.16]	-	GO:0003824//catalytic activity	-	gi|297604826|ref|NP_001056169.2|/4.75908e-133/Os05g0537400 [Oryza sativa Japonica Group]
GRMZM2G114048_T01|pacid:20825945	-4.7076	4.47477	2.43759	4.03663	2.24555	-	-	-	-	gi|20502802|gb|AAM22634.1|AF434192_1/0/YZ1 [Zea mays]
AC218998.2_FGT001|pacid:20860022	7.99008	8.80643	9.65822	4.02845	4.11183	K16085|1|5e-143|506|osa:4335091|cytochrome P450, family 99, subfamily A, polypeptide 3 (9beta-pimara-7,15-diene oxidase) [EC:1.14.13.144];K13267|2|8e-88|322|gmx:100814284|cytochrome P450, family 71, subfamily D, polypeptide 9 (flavonoid 6-hydroxylase) [EC:1.14.13.-];K16083|3|1e-81|301|osa:4329725|cytochrome P450, family 71, subfamily Z, polypeptide 6 (ent-isokaurene C2-hydroxylase) [EC:1.14.13.14…	-	GO:0046872//metal ion binding;GO:0016491//oxidoreductase activity	GO:0051501//diterpene phytoalexin metabolic process	gi|293336884|ref|NP_001170093.1|/0/uncharacterized protein LOC100384011 [Zea mays]
GRMZM2G008032_T01|pacid:20853084	-1.26852	2.45591	-0.021842	4.01778	-0.73173	-	-	-	-	gi|195649019|gb|ACG43977.1|/1.35644e-30/hypothetical protein [Zea mays]
GRMZM2G106363_T01|pacid:20855361	0.134445	2.50076	1.11566	4.00421	3.06355	K12116|1|0.0|1170|zma:100279726|flavin-binding kelch repeat F-box protein 1	-	GO:0005488//binding;GO:0060089	GO:0009416//response to light stimulus;GO:0019941//modification-dependent protein catabolic process;GO:0009908//flower development;GO:0048511//rhythmic process;GO:0023052//signaling;GO:0006351//transcription, DNA-dependent	gi|226497550|ref|NP_001146157.1|/0/uncharacterized protein LOC100279726 [Zea mays]
GRMZM2G070172_T01|pacid:20862460	-4.90908	-0.984662	-4.90908	3.99224	2.24555	K01176|1|0.0|676|zma:542522|alpha-amylase [EC:3.2.1.1]	GO:0031410//cytoplasmic vesicle	GO:0016160//amylase activity;GO:0046872//metal ion binding	GO:0005985//sucrose metabolic process;GO:0005982//starch metabolic process	gi|293334595|ref|NP_001169611.1|/0/uncharacterized protein LOC100383492 precursor [Zea mays]
AC196726.2_FGT001|pacid:20834015	-6.60123	1.6003	1.56312	3.99224	4.83051	-	GO:0031410//cytoplasmic vesicle	-	-	gi|195648737|gb|ACG43836.1|/6.54355e-11/hypothetical protein [Zea mays]
GRMZM2G165099_T01|pacid:20825734	0.538835	2.47477	0.563121	3.99224	2.88298	K11228|1|2e-31|135|ota:Ot13g01170|mitogen-activated protein kinase kinase kinase [EC:2.7.11.1];K13414|2|9e-29|126|vvi:100264291|mitogen-activated protein kinase kinase kinase 1, plant [EC:2.7.11.25]	GO:0043231//intracellular membrane-bounded organelle	-	-	gi|242054123|ref|XP_002456207.1|/5.60805e-143/hypothetical protein SORBIDRAFT_03g032130 [Sorghum bicolor]
GRMZM2G300424_T01|pacid:20863492	-5.08581	2.92223	-0.021842	3.99224	0.075625	-	-	-	-	gi|212276196|ref|NP_001130958.1|/2.23681e-60/uncharacterized protein LOC100192063 [Zea mays]
GRMZM2G396632_T01|pacid:20821930	0.761227	3.18526	2.06562	3.99224	1.88298	-	-	-	-	gi|226509320|ref|NP_001150379.1|/2.89753e-06/G-box-binding factor 1 [Zea mays]
GRMZM2G311347_T01|pacid:20829083	0.439299	3.4483	1.11566	3.99224	2.14601	-	-	-	-	gi|293331735|ref|NP_001168567.1|/6.43185e-24/uncharacterized protein LOC100382350 [Zea mays]
GRMZM2G143640_T01|pacid:20853278	-1.63109	4.1583	-1.02184	3.99224	2.61994	K12134|1|8e-06|50.1|aly:ARALYDRAFT_904154|circadian clock associated 1	GO:0043231//intracellular membrane-bounded organelle	GO:0003676//nucleic acid binding	-	gi|242055069|ref|XP_002456680.1|/9.48337e-71/hypothetical protein SORBIDRAFT_03g040730 [Sorghum bicolor]
GRMZM5G801627_T02|pacid:20821648	4.2018	5.1028	4.06562	3.99224	2.07563	K15172|1|3e-25|115|vcn:VOLCADRAFT_106802|transcription elongation factor SPT5	GO:0043231//intracellular membrane-bounded organelle	GO:0046872//metal ion binding	GO:0010260//organ senescence;GO:0007165//signal transduction	gi|224029863|gb|ACN34007.1|/1.9347e-155/unknown [Zea mays]
GRMZM2G382569_T01|pacid:20869737	-0.046128	5.31912	2.56312	3.99224	2.07563	K05278|1|4e-43|142|mtr:MTR_5g059130|flavonol synthase [EC:1.14.11.23]	-	GO:0046914//transition metal ion binding;GO:0003824//catalytic activity	GO:0008152//metabolic process	gi|212721204|ref|NP_001132182.1|/6.71161e-168/uncharacterized protein LOC100193608 [Zea mays]
GRMZM2G082487_T01|pacid:20846073	-1.89413	4.1122	0.895696	3.97713	2.88298	K14497|1|8e-114|409|zma:100284849|protein phosphatase 2C [EC:3.1.3.16]	GO:0043234//protein complex	GO:0043169//cation binding;GO:0004721//phosphoprotein phosphatase activity	GO:0009725//response to hormone stimulus;GO:0006464//cellular protein modification process;GO:0006950//response to stress	gi|226491253|ref|NP_001151216.1|/8.37443e-113/protein phosphatase 2C [Zea mays]
GRMZM2G328356_T01|pacid:20833983	8.5786	7.69665	7.544	3.97311	5.0565	K01115|1|6e-20|97.4|zma:542702|phospholipase D [EC:3.1.4.4];K11366|3|1e-16|86.7|sbi:SORBI_07g026450|ubiquitin carboxyl-terminal hydrolase 22/27/51 [EC:3.1.2.15]	-	GO:0008233//peptidase activity;GO:0046872//metal ion binding;GO:0016788//hydrolase activity, acting on ester bonds	GO:0009056//catabolic process;GO:0044237//cellular metabolic process;GO:0044238//primary metabolic process	gi|293330993|ref|NP_001169761.1|/1.16757e-110/uncharacterized protein LOC100383645 [Zea mays]
GRMZM2G113129_T01|pacid:20824497	-0.611725	2.62287	1.19497	3.97138	1.84345	-	-	-	-	gi|242088743|ref|XP_002440204.1|/0/hypothetical protein SORBIDRAFT_09g027710 [Sorghum bicolor]
GRMZM2G036436_T01|pacid:20822639	0.5133	4.83081	1.61287	3.95377	0.827697	-	-	-	-	-
GRMZM2G383680_T01|pacid:20821367	6.23024	6.77713	7.63303	3.94668	6.03006	-	-	-	-	gi|242092502|ref|XP_002436741.1|/1.28207e-104/hypothetical protein SORBIDRAFT_10g007980 [Sorghum bicolor]
GRMZM2G468140_T01|pacid:20854655	-2.04613	-1.98466	-2.02184	3.94644	0.075625	-	-	-	-	gi|293334271|ref|NP_001170167.1|/1.32173e-49/uncharacterized protein LOC100384107 precursor [Zea mays]
GRMZM2G162336_T01|pacid:20823276	-1.04613	2.01534	-1.02184	3.94644	0.075625	-	-	-	-	gi|195609932|gb|ACG26796.1|/6.47327e-28/hypothetical protein [Zea mays]
GRMZM2G004191_T01|pacid:20862045	0.538835	3.18526	-0.021842	3.94644	0.075625	-	-	-	-	gi|226530926|ref|NP_001142615.1|/1.5534e-145/uncharacterized protein LOC100274884 [Zea mays]
GRMZM5G805505_T01|pacid:20849030	-0.046128	0.430376	-0.021842	3.93084	2.88298	K09286|1|3e-115|413|zma:100272603|EREBP-like factor	-	-	GO:0006351//transcription, DNA-dependent	gi|226532834|ref|NP_001140538.1|/3.65549e-114/uncharacterized protein LOC100272603 [Zea mays]
GRMZM2G150906_T01|pacid:20825959	-0.416965	4.61148	-0.100913	3.90297	-0.130826	K06617|1|0.0|1561|zma:100281190|raffinose synthase [EC:2.4.1.82]	-	GO:0016757//transferase activity, transferring glycosyl groups	-	gi|223947733|gb|ACN27950.1|/0/unknown [Zea mays]
GRMZM2G148074_T01|pacid:20868998	1.2758	2.01534	1.56312	3.89913	3.24555	K09338|1|2e-55|214|aly:ARALYDRAFT_486512|homeobox-leucine zipper protein	GO:0043231//intracellular membrane-bounded organelle	GO:0003677//DNA binding;GO:0001071//nucleic acid binding transcription factor activity	GO:0006351//transcription, DNA-dependent	gi|242040187|ref|XP_002467488.1|/9.1013e-101/hypothetical protein SORBIDRAFT_01g029000 [Sorghum bicolor]
GRMZM5G858784_T01|pacid:20829023	-0.461165	4.49107	0.563121	3.89913	2.16309	K09840|1|0.0|813|zma:100281136|9-cis-epoxycarotenoid dioxygenase [EC:1.13.11.51]	GO:0009532//plastid stroma	GO:0043169//cation binding;GO:0010436//carotenoid dioxygenase activity	GO:0050896//response to stimulus;GO:0009687//abscisic acid metabolic process	gi|226533288|ref|NP_001147527.1|/0/viviparous-14 [Zea mays]
GRMZM2G108147_T01|pacid:20856560	0.953872	4.71578	3.56312	3.89913	2.39755	K01090|1|3e-30|130|osa:4341433|protein phosphatase [EC:3.1.3.16]	-	GO:0004721//phosphoprotein phosphatase activity;GO:0003676//nucleic acid binding	GO:0008152//metabolic process	gi|226495559|ref|NP_001149407.1|/1.21809e-75/DNA-binding protein phosphatase 2C [Zea mays]
GRMZM2G095126_T02|pacid:20863014	3.85684	8.31062	5.46609	3.89521	4.97859	K07407|1|0.0|703|zma:100280970|alpha-galactosidase [EC:3.2.1.22]	GO:0005618//cell wall;GO:0005576//extracellular region;GO:0031410//cytoplasmic vesicle	GO:0043167//ion binding;GO:0015925	GO:0044238//primary metabolic process	gi|194689658|gb|ACF78913.1|/0/unknown [Zea mays]
GRMZM2G432525_T01|pacid:20845830	7.65291	6.49198	8.3934	3.88392	4.96731	K15027|1|0.0|713|zma:100285176|translation initiation factor 2D	-	GO:0008135//translation factor activity, nucleic acid binding	GO:0006412//translation	gi|226501874|ref|NP_001151542.1|/0/LOC100285176 [Zea mays]
GRMZM2G096831_T01|pacid:20835513	3.83693	6.70575	7.18314	3.8753	8.20661	-	GO:0031410//cytoplasmic vesicle	-	-	gi|226508582|ref|NP_001149764.1|/0/lipase [Zea mays]
GRMZM2G130755_T01|pacid:20867226	10.77	11.2109	10.4665	3.86587	3.94926	K16083|1|1e-106|385|osa:4329725|cytochrome P450, family 71, subfamily Z, polypeptide 6 (ent-isokaurene C2-hydroxylase) [EC:1.14.13.143];K13267|2|2e-100|364|gmx:100814284|cytochrome P450, family 71, subfamily D, polypeptide 9 (flavonoid 6-hydroxylase) [EC:1.14.13.-];K16085|3|1e-98|358|osa:4335091|cytochrome P450, family 99, subfamily A, polypeptide 3 (9beta-pimara-7,15-diene oxidase) [EC:1.14.13.1…	-	GO:0016491//oxidoreductase activity;GO:0005506//iron ion binding	GO:0008152//metabolic process	gi|293336778|ref|NP_001170440.1|/0/uncharacterized protein LOC100384432 [Zea mays]
GRMZM5G831577_T01|pacid:20834569	0.494441	3.55591	1.5411	3.84569	2.07563	-	GO:0043231//intracellular membrane-bounded organelle	-	-	gi|226498256|ref|NP_001147185.1|/2.4481e-111/ninja-family protein 5 [Zea mays]
GRMZM5G804251_T01|pacid:20848658	-1.04613	3.33727	-0.021842	3.82513	0.075625	-	-	-	-	gi|293332095|ref|NP_001170446.1|/1.71332e-122/uncharacterized protein LOC100384438 precursor [Zea mays]
GRMZM2G113800_T01|pacid:20872761	2.14652	5.12087	1.75577	3.81424	-2.73173	-	GO:0031410//cytoplasmic vesicle	-	-	gi|326518296|dbj|BAJ88177.1|/2.53887e-146/predicted protein [Hordeum vulgare subsp. vulgare]
GRMZM2G059453_T01|pacid:20828279	0.66847	4.54211	2.14397	3.80487	2.22485	K14497|1|0.0|647|zma:100282657|protein phosphatase 2C [EC:3.1.3.16]	GO:0043234//protein complex;GO:0044464//cell part	GO:0043169//cation binding;GO:0004721//phosphoprotein phosphatase activity	GO:0006464//cellular protein modification process	gi|226528423|ref|NP_001149037.1|/0/protein phosphatase 2C [Zea mays]
GRMZM2G039477_T01|pacid:20848189	-0.046128	5.14462	2.30009	3.7996	1.66059	-	GO:0043231//intracellular membrane-bounded organelle	-	-	gi|293336310|ref|NP_001168639.1|/1.3753e-55/uncharacterized protein LOC100382425 [Zea mays]
GRMZM2G040728_T01|pacid:20866385	7.32948	7.61334	7.57616	3.78289	4.86627	K00517|1|3e-121|434|ath:AT3G56630|[EC:1.14.-.-];K13407|3|2e-103|374|rcu:RCOM_0992750|cytochrome P450, family 94, subfamily A, polypeptide 1 (fatty acid omega-hydroxylase) [EC:1.14.-.-]	GO:0031410//cytoplasmic vesicle	GO:0016491//oxidoreductase activity;GO:0005506//iron ion binding	GO:0008152//metabolic process	gi|242036461|ref|XP_002465625.1|/0/hypothetical protein SORBIDRAFT_01g042470 [Sorghum bicolor]
GRMZM2G091743_T01|pacid:20854983	-7.40741	1.51784	-7.40741	3.78232	0.298017	-	-	-	-	gi|195612498|gb|ACG28079.1|/1.2144e-19/hypothetical protein [Zea mays]
GRMZM2G177095_T01|pacid:20819742	-6.05772	1.7523	0.715124	3.76483	4.10537	-	-	-	-	gi|226495491|ref|NP_001151976.1|/2.76799e-41/CASP-like protein 13 [Zea mays]
GRMZM2G179462_T01|pacid:20867150	-12.9456	-0.82735	-1.80611	3.75963	3.36732	-	GO:0031224//intrinsic to membrane;GO:0031410//cytoplasmic vesicle	-	GO:0006972//hyperosmotic response	gi|242036063|ref|XP_002465426.1|/1.98402e-15/hypothetical protein SORBIDRAFT_01g038670 [Sorghum bicolor]
GRMZM2G147014_T01|pacid:20877935	0.622493	5.1555	2.70405	3.74673	1.90284	-	-	-	-	gi|194708260|gb|ACF88214.1|/1.1746e-66/unknown [Zea mays]
AC186231.4_FGT002|pacid:20862518	0.06199	2.90226	5.04935	3.74109	4.40176	-	-	-	-	gi|226508062|ref|NP_001140422.1|/3.5212e-29/uncharacterized protein LOC100272479 precursor [Zea mays]
GRMZM2G056335_T01|pacid:20848694	5.28111	7.56497	3.72043	3.73452	4.8179	K13496|1|6e-87|320|aly:ARALYDRAFT_902799|UDP-glucosyl transferase 73C [EC:2.4.1.-]	-	GO:0016757//transferase activity, transferring glycosyl groups	-	gi|212274763|ref|NP_001130860.1|/0/uncharacterized protein LOC100191964 [Zea mays]
GRMZM2G356338_T01|pacid:20824940	-6.44245	1.88981	-6.44245	3.72921	-1.50934	-	-	-	-	gi|194691288|gb|ACF79728.1|/9.8319e-27/unknown [Zea mays]
GRMZM2G063824_T01|pacid:20863094	1.06935	2.51784	2.03705	3.72921	1.57812	K08150|1|1e-54|213|vvi:100268023|MFS transporter, SP family, solute carrier family 2 (myo-inositol transporter), member 13	GO:0031224//intrinsic to membrane	GO:0005402//cation:sugar symporter activity	GO:0071702	gi|226491229|ref|NP_001151390.1|/0/carbohydrate transporter/ sugar porter [Zea mays]
GRMZM2G466993_T01|pacid:20867459	-0.63109	2.95394	-1.6068	3.72921	0.075625	-	-	-	-	-
GRMZM2G479760_T01|pacid:20877834	0.053408	3.12685	1.125	3.72792	1.22247	K14432|1|2e-114|410|zma:100284582|ABA responsive element binding factor	-	GO:0003677//DNA binding	GO:0006351//transcription, DNA-dependent	gi|226507468|ref|NP_001150949.1|/2.27427e-113/bZIP transcription factor ABI5 [Zea mays]
GRMZM2G005633_T02|pacid:20873864	0.879872	3.7378	2.56312	3.70373	3.16309	K01183|1|2e-120|431|sbi:SORBI_06g021220|chitinase [EC:3.2.1.14]	-	GO:0004553//hydrolase activity, hydrolyzing O-glycosyl compounds;GO:0030247//polysaccharide binding	GO:0006026	gi|223947367|gb|ACN27767.1|/1.45173e-160/unknown [Zea mays]
GRMZM2G146298_T01|pacid:20822475	-2.95302	1.15284	-1.34377	3.69268	-0.831266	-	-	-	-	gi|219363311|ref|NP_001136577.1|/1.33574e-43/uncharacterized protein LOC100216699 [Zea mays]
GRMZM2G121747_T01|pacid:20826178	0.538835	2.47477	-5.75953	3.69268	1.07563	-	GO:0009503	-	GO:0009687//abscisic acid metabolic process;GO:0009416//response to light stimulus;GO:0016116//carotenoid metabolic process;GO:0042554//superoxide anion generation	gi|223950481|gb|ACN29324.1|/1.60096e-94/unknown [Zea mays]
GRMZM2G330945_T01|pacid:20837848	1.36891	2.55966	2.88505	3.69268	3.4214	-	-	-	-	gi|212720752|ref|NP_001132442.1|/1.48521e-108/uncharacterized protein LOC100193895 [Zea mays]
GRMZM2G001243_T01|pacid:20850116	-0.531555	3.28836	-0.244234	3.68207	1.29802	K14497|1|2e-76|285|osa:4339454|protein phosphatase 2C [EC:3.1.3.16]	-	-	-	gi|297604826|ref|NP_001056169.2|/2.16074e-75/Os05g0537400 [Oryza sativa Japonica Group]
GRMZM2G434131_T01|pacid:20827172	8.16163	7.60642	7.98428	3.67643	5.34478	-	GO:0043231//intracellular membrane-bounded organelle	-	-	gi|226529067|ref|NP_001144435.1|/1.67495e-85/uncharacterized protein LOC100277396 [Zea mays]
GRMZM2G074307_T01|pacid:20860601	-1.54493	1.44418	-0.758807	3.6651	-0.85928	-	-	-	-	gi|226500686|ref|NP_001142929.1|/3.06494e-90/uncharacterized protein LOC100275365 [Zea mays]
GRMZM2G353834_T01|pacid:20828311	-2.74657	1.77433	-7.74817	3.65812	-1.30289	-	-	-	-	gi|293335685|ref|NP_001167776.1|/1.21057e-08/uncharacterized protein LOC100381469 [Zea mays]
GRMZM2G449941_T01|pacid:20877307	-0.63109	1.6003	-2.6068	3.65521	-0.18741	-	-	-	-	gi|219362737|ref|NP_001136629.1|/6.91834e-39/uncharacterized protein LOC100216755 [Zea mays]
GRMZM2G119203_T01|pacid:20834579	-6.17352	-0.399699	-6.17352	3.6361	-0.339413	-	-	-	-	gi|308081472|ref|NP_001183714.1|/3.80164e-46/uncharacterized protein LOC100502307 [Zea mays]
GRMZM2G034843_T01|pacid:20833314	-1.36806	3.33004	1.51421	3.6361	2.26149	-	-	-	-	gi|226496565|ref|NP_001144289.1|/1.54058e-29/uncharacterized protein LOC100277171 precursor [Zea mays]
GRMZM5G873586_T01|pacid:20875800	7.66322	8.33767	6.92197	3.61413	3.69751	K13415|1|2e-36|117|sbi:SORBI_03g032990|protein brassinosteroid insensitive 1 [EC:2.7.10.1 2.7.11.1]	-	-	-	gi|238008980|gb|ACR35525.1|/6.62012e-133/unknown [Zea mays]
GRMZM2G106622_T01|pacid:20872571	-2.16161	3.83958	2.25827	3.61373	2.34591	-	-	-	-	gi|226497210|ref|NP_001152088.1|/1.2933e-138/ABA-responsive protein [Zea mays]
GRMZM2G430371_T01|pacid:20866445	-1.04613	0.922229	-3.02184	3.60695	-1.33941	-	-	-	-	gi|226500974|ref|NP_001146566.1|/2.89156e-76/uncharacterized protein LOC100280162 [Zea mays]
GRMZM2G011523_T07|pacid:20828067	-6.66091	-6.66091	-6.66091	3.5772	0.81259	-	-	GO:0004866//endopeptidase inhibitor activity	-	gi|226493269|ref|NP_001144111.1|/6.83099e-44/uncharacterized protein LOC100276951 [Zea mays]
GRMZM2G458052_T01|pacid:20827732	-1.63109	2.88981	1.85263	3.5772	1.81259	-	-	-	-	gi|326528799|dbj|BAJ97421.1|/8.02979e-27/predicted protein [Hordeum vulgare subsp. vulgare]
GRMZM2G017045_T01|pacid:20871004	3.1238	4.26327	2.56312	3.5772	1.39755	-	GO:0009534//chloroplast thylakoid	-	GO:0006950//response to stress;GO:0009642//response to light intensity;GO:0009767//photosynthetic electron transport chain	gi|226492310|ref|NP_001151447.1|/8.99421e-64/PGR5 [Zea mays]
GRMZM2G010333_T01|pacid:20856189	3.1238	4.6592	3.88505	3.5772	2.39755	-	-	-	-	gi|242060680|ref|XP_002451629.1|/1.4993e-18/hypothetical protein SORBIDRAFT_04g004860 [Sorghum bicolor]
GRMZM2G157458_T01|pacid:20858598	-7.52055	2.18526	-1.02184	3.55702	1.73859	K03644|1|4e-23|106|aly:ARALYDRAFT_325438|lipoic acid synthetase [EC:2.8.1.8]	GO:0009536//plastid	GO:0016731;GO:0051536//iron-sulfur cluster binding;GO:0016783//sulfurtransferase activity	GO:0006633//fatty acid biosynthetic process;GO:0006091//generation of precursor metabolites and energy	gi|226506280|ref|NP_001151933.1|/2.88796e-41/ferredoxin-thioredoxin reductase, variable chain [Zea mays]
GRMZM2G475702_T01|pacid:20860248	0.031875	3.28836	-0.104304	3.55024	1.52041	K09561|1|3e-07|55.8|vcn:VOLCADRAFT_67840|STIP1 homology and U-box containing protein 1 [EC:6.3.2.19]	-	-	-	gi|125561545|gb|EAZ06993.1|/0/hypothetical protein OsI_29238 [Oryza sativa Indica Group]
GRMZM2G429188_T01|pacid:20845320	-5.99567	2.18526	-2.02184	3.54683	1.07563	-	-	-	-	gi|308081548|ref|NP_001182808.1|/9.92778e-09/uncharacterized protein LOC100501031 [Zea mays]
GRMZM2G090226_T01|pacid:20836990	0.696376	4.84628	1.68711	3.54447	0.660587	-	-	-	-	gi|51535371|dbj|BAD37242.1|/1.85125e-113/putative phi-1 [Oryza sativa Japonica Group]
GRMZM2G078407_T01|pacid:20869044	-1.63109	1.23773	-5.87905	3.53656	-0.509338	-	-	-	-	gi|293332897|ref|NP_001170499.1|/1.01225e-82/uncharacterized protein LOC100384502 [Zea mays]
GRMZM2G148453_T01|pacid:20879866	-2.25558	1.55273	0.140264	3.53299	1.89076	K12127|1|6e-175|612|sbi:SORBI_04g026190|pseudo-response regulator 1	-	GO:0004871//signal transducer activity	GO:0006351//transcription, DNA-dependent;GO:0007165//signal transduction	gi|308913672|gb|ADO51646.1|/0/TOC1b [Zea mays]
GRMZM2G179551_T01|pacid:20881246	-1.13924	2.32822	0.148083	3.52752	0.776064	-	-	-	-	gi|226506650|ref|NP_001141370.1|/2.24721e-44/uncharacterized protein LOC100273461 [Zea mays]
AC212351.4_FGT001|pacid:20880859	-4.04613	1.82269	-4.02184	3.52362	0.719481	-	-	-	-	gi|308080340|ref|NP_001183683.1|/1.54735e-20/uncharacterized protein LOC100502277 precursor [Zea mays]
GRMZM5G854551_T01|pacid:20821924	-3.95302	2.15284	-8.46356	3.51161	-3.83127	-	-	-	-	-
GRMZM2G137802_T01|pacid:20849646	0.2758	3.65341	0.700624	3.50952	1.61168	K14497|1|2e-49|195|sbi:SORBI_09g026860|protein phosphatase 2C [EC:3.1.3.16]	GO:0043231//intracellular membrane-bounded organelle	GO:0003677//DNA binding;GO:0001071//nucleic acid binding transcription factor activity	GO:0010467//gene expression	gi|226495465|ref|NP_001148337.1|/8.54e-62/WRKY7 - superfamily of TFs having WRKY and zinc finger domains [Zea mays]
GRMZM2G006964_T01|pacid:20844028	-1.54863	2.55723	0.138623	3.48974	1.23609	K05282|1|1e-29|129|bdi:100837430|gibberellin 20-oxidase [EC:1.14.11.12];K04124|2|2e-28|125|mtr:MTR_2g102570|gibberellin 3-beta-dioxygenase [EC:1.14.11.15];K06892|5|2e-28|125|pop:POPTR_550478|	-	GO:0016701//oxidoreductase activity, acting on single donors with incorporation of molecular oxygen	GO:0008152//metabolic process	gi|224033187|gb|ACN35669.1|/0/unknown [Zea mays]
GRMZM2G057611_T01|pacid:20840420	9.56891	10.4784	9.71184	3.47799	4.56138	K14638|1|2e-75|281|sbi:SORBI_01g009890|solute carrier family 15 (peptide/histidine transporter), member 3/4	GO:0031410//cytoplasmic vesicle	-	GO:0015833//peptide transport;GO:0051707//response to other organism	gi|224032373|gb|ACN35262.1|/0/unknown [Zea mays]
GRMZM2G099765_T01|pacid:20844952	-4.74931	-4.74931	-4.74931	3.45167	2.24555	K01365|1|3e-160|563|sbi:SORBI_05g021550|cathepsin L [EC:3.4.22.15]	GO:0031410//cytoplasmic vesicle;GO:0005783//endoplasmic reticulum	GO:0004175//endopeptidase activity;GO:0016491//oxidoreductase activity	GO:0019538//protein metabolic process	gi|242071345|ref|XP_002450949.1|/2.8201e-159/hypothetical protein SORBIDRAFT_05g021550 [Sorghum bicolor]
GRMZM2G008108_T02|pacid:20834845	-7.65112	0.015338	-1.6068	3.45167	-7.65112	-	-	-	-	gi|195611074|gb|ACG27367.1|/7.14252e-33/hypothetical protein [Zea mays]
AC199911.5_FGT001|pacid:20872414	-1.04613	1.82269	-5.94993	3.45167	0.075625	K02149|1|5e-103|372|zma:100284945|V-type H+-transporting ATPase subunit D [EC:3.6.3.14]	GO:0005773//vacuole;GO:0016469//proton-transporting two-sector ATPase complex;GO:0031090//organelle membrane	GO:0019829//cation-transporting ATPase activity	GO:0015988//energy coupled proton transmembrane transport, against electrochemical gradient	gi|226490888|ref|NP_001151312.1|/4.9364e-102/vacuolar ATP synthase subunit D 1 [Zea mays]
GRMZM2G028129_T02|pacid:20831963	0.36891	2.23773	0.393196	3.45167	3.13452	K08900|1|8e-130|462|sbi:SORBI_01g034560|mitochondrial chaperone BCS1	GO:0031410//cytoplasmic vesicle	GO:0016462//pyrophosphatase activity;GO:0032559	-	gi|223947709|gb|ACN27938.1|/0/unknown [Zea mays]
GRMZM2G046430_T02|pacid:20865914	-4.90036	2.92223	-0.021842	3.45167	0.660587	-	-	-	-	gi|226490890|ref|NP_001141806.1|/1.50475e-156/uncharacterized protein LOC100273943 [Zea mays]
GRMZM2G068904_T01|pacid:20879421	0.953872	4.18526	1.97816	3.45167	4.24555	K05391|1|0.0|808|vvi:100241591|cyclic nucleotide gated channel, other eukaryote	-	GO:0005515//protein binding;GO:0000166//nucleotide binding	GO:0006810//transport	gi|242062382|ref|XP_002452480.1|/0/hypothetical protein SORBIDRAFT_04g026580 [Sorghum bicolor]
GRMZM2G370988_T01|pacid:20855565	2.53884	6.37289	5.73305	3.45167	2.66059	K08081|1|2e-72|270|aly:ARALYDRAFT_470766|tropine dehydrogenase [EC:1.1.1.206]	GO:0043231//intracellular membrane-bounded organelle	GO:0003824//catalytic activity	GO:0008152//metabolic process	gi|242071869|ref|XP_002451211.1|/1.0823e-120/hypothetical protein SORBIDRAFT_05g025840 [Sorghum bicolor]
GRMZM2G089557_T01|pacid:20831639	-1.29405	0.522298	-3.26977	3.44475	0.41266	-	-	-	-	gi|224035945|gb|ACN37048.1|/1.87256e-77/unknown [Zea mays]
GRMZM2G103914_T01|pacid:20851850	-7.75978	-2.6851	-7.75978	3.44155	-0.039853	-	-	-	-	gi|293335461|ref|NP_001170559.1|/1.27005e-26/uncharacterized protein LOC100384582 [Zea mays]
GRMZM2G013248_T01|pacid:20862121	-8.8407	-1.98466	-8.8407	3.4407	1.1911	-	-	-	-	gi|238908950|gb|ACF87036.2|/4.19139e-34/unknown [Zea mays]
GRMZM2G105941_T01|pacid:20837451	-3.63109	0.678303	-2.6068	3.41851	-3.50934	-	-	-	-	gi|293334141|ref|NP_001168996.1|/2.18925e-74/uncharacterized protein LOC100382827 [Zea mays]
GRMZM2G362778_T01|pacid:20843707	-2.04613	1.38457	-2.02184	3.41851	-0.18741	K11855|1|1e-49|196|zma:100281515|ubiquitin carboxyl-terminal hydrolase 36/42 [EC:3.1.2.15]	-	GO:0005488//binding;GO:0008234//cysteine-type peptidase activity;GO:0016790//thiolester hydrolase activity	GO:0019941//modification-dependent protein catabolic process	gi|226506140|ref|NP_001147905.1|/1.26757e-48/UBP25 [Zea mays]
GRMZM2G096683_T01|pacid:20861780	-1.85348	4.30602	3.32055	3.4137	3.17516	K08150|1|6e-65|246|vvi:100268023|MFS transporter, SP family, solute carrier family 2 (myo-inositol transporter), member 13	GO:0031224//intrinsic to membrane;GO:0031410//cytoplasmic vesicle	GO:0022857//transmembrane transporter activity	GO:0006810//transport	gi|242040487|ref|XP_002467638.1|/0/hypothetical protein SORBIDRAFT_01g031360 [Sorghum bicolor]
GRMZM2G130486_T01|pacid:20846612	-6.75114	1.82269	-6.75114	3.40728	0.075625	-	-	-	-	gi|195614124|gb|ACG28892.1|/1.373e-11/hypothetical protein [Zea mays]
GRMZM2G103137_T04|pacid:20840662	-3.04613	-0.984662	-3.02184	3.40163	0.660587	-	GO:0009536//plastid	-	-	gi|242092020|ref|XP_002436500.1|/0/hypothetical protein SORBIDRAFT_10g003800 [Sorghum bicolor]
GRMZM2G058036_T01|pacid:20852775	-7.28998	-7.28998	-2.34377	3.39823	0.561051	-	-	-	-	-
GRMZM2G065557_T01|pacid:20830701	-0.046128	4.61227	2.61043	3.39823	3.21313	-	GO:0031410//cytoplasmic vesicle	-	GO:0010876//lipid localization	gi|226531880|ref|NP_001150159.1|/4.27816e-63/LOC100283788 precursor [Zea mays]
GRMZM2G017593_T02|pacid:20832454	8.80922	9.05511	8.95903	3.38815	3.47154	-	GO:0043231//intracellular membrane-bounded organelle	-	-	gi|293333330|ref|NP_001168430.1|/0/uncharacterized protein LOC100382200 [Zea mays]
GRMZM2G011367_T01|pacid:20867904	-4.58529	0.038422	-5.561	3.3853	0.08336	-	-	-	-	gi|195612498|gb|ACG28079.1|/8.09172e-25/hypothetical protein [Zea mays]
GRMZM2G423423_T01|pacid:20863589	-1.04613	0.600301	-5.80279	3.38456	2.24555	-	-	-	-	gi|242038333|ref|XP_002466561.1|/1.87272e-68/hypothetical protein SORBIDRAFT_01g010020 [Sorghum bicolor]
GRMZM5G848550_T01|pacid:20874361	-1.04613	3.82269	0.978158	3.38456	-6.39591	K09838|1|1e-48|190|zma:100285076|zeaxanthin epoxidase [EC:1.14.13.90]	GO:0009536//plastid	GO:0016709//oxidoreductase activity, acting on paired donors, with incorporation or reduction of molecular oxygen, NAD(P)H as one donor, and incorporation of one atom of oxygen	GO:0009687//abscisic acid metabolic process	gi|226496633|ref|NP_001151443.1|/1.12028e-47/zeaxanthin epoxidase [Zea mays]
GRMZM2G450125_T01|pacid:20865668	2.4133	5.01534	2.43759	3.38456	1.39755	K01177|1|0.0|949|zma:100281767|beta-amylase [EC:3.2.1.2]	GO:0043231//intracellular membrane-bounded organelle	GO:0043167//ion binding;GO:0016160//amylase activity	GO:0005976//polysaccharide metabolic process	gi|226528064|ref|NP_001148159.1|/0/beta-amylase [Zea mays]
GRMZM2G139811_T01|pacid:20847279	-5.56326	1.50076	-0.34377	3.37075	1.21313	-	-	-	-	gi|242073456|ref|XP_002446664.1|/0/hypothetical protein SORBIDRAFT_06g020045 [Sorghum bicolor]
GRMZM2G012806_T01|pacid:20819935	-6.66682	-6.66682	-6.66682	3.36147	-0.509338	-	-	-	-	-
GRMZM2G145554_T01|pacid:20854358	0.953872	1.01534	1.97816	3.36147	2.39755	K13424|1|2e-25|115|vvi:100243352|WRKY transcription factor 33	-	GO:0003677//DNA binding;GO:0001071//nucleic acid binding transcription factor activity	GO:0010467//gene expression	gi|242053683|ref|XP_002455987.1|/9.92802e-136/hypothetical protein SORBIDRAFT_03g028530 [Sorghum bicolor]
GRMZM2G109527_T01|pacid:20842365	0.423358	3.10932	1.23192	3.35789	1.50447	K05681|1|5e-58|223|cme:CMS467C|ATP-binding cassette, subfamily G (WHITE), member 2;K12843|2|6e-48|190|vvi:100248403|U4/U6 small nuclear ribonucleoprotein PRP3;K02065|4|3e-17|88.6|pop:POPTR_275971|putative ABC transport system ATP-binding protein	GO:0031224//intrinsic to membrane	GO:0017111//nucleoside-triphosphatase activity;GO:0015405;GO:0015098//molybdate ion transmembrane transporter activity;GO:0032559	GO:0009725//response to hormone stimulus;GO:0009207;GO:0046865//terpenoid transport	gi|226503972|ref|NP_001147989.1|/3.54606e-155/ATPase, coupled to transmembrane movement of substances [Zea mays]
GRMZM2G403121_T01|pacid:20834558	-0.93065	1.90611	1.14808	3.34392	1.61994	-	GO:0043231//intracellular membrane-bounded organelle	-	-	gi|242042824|ref|XP_002459283.1|/0/hypothetical protein SORBIDRAFT_02g001690 [Sorghum bicolor]
GRMZM2G482946_T01|pacid:20881949	1.53883	2.22833	1.27361	3.34016	2.28862	-	-	-	-	gi|223943739|gb|ACN25953.1|/7.33553e-24/unknown [Zea mays]
GRMZM2G333875_T01|pacid:20820200	-1.42464	3.42342	-0.783682	3.33983	1.14777	K00924|1|1e-48|193|osa:4333912|[EC:2.7.1.-];K13417|3|4e-48|191|aly:ARALYDRAFT_899604|somatic embryogenesis receptor kinase 4 [EC:2.7.10.1 2.7.11.1];K13418|4|7e-48|190|vvi:100247683|somatic embryogenesis receptor kinase 1 [EC:2.7.10.1 2.7.11.1]	GO:0031410//cytoplasmic vesicle	GO:0016301//kinase activity	-	gi|218198786|gb|EEC81213.1|/3.13809e-171/hypothetical protein OsI_24251 [Oryza sativa Indica Group]
GRMZM2G136453_T01|pacid:20866270	0.234501	2.13829	-0.487927	3.33961	0.5661	-	GO:0031410//cytoplasmic vesicle	GO:0016791//phosphatase activity;GO:0043169//cation binding	-	gi|212274709|ref|NP_001130657.1|/0/uncharacterized protein LOC100191759 precursor [Zea mays]
GRMZM2G000236_T01|pacid:20837401	-0.046128	-1.56962	-0.021842	3.31417	5.49066	K05894|1|0.0|700|zma:732815|12-oxophytodienoic acid reductase [EC:1.3.1.42]	-	GO:0003824//catalytic activity;GO:0000166//nucleotide binding	GO:0006950//response to stress;GO:0009694//jasmonic acid metabolic process	gi|195646988|gb|ACG42962.1|/0/12-oxophytodienoate reductase 2 [Zea mays]
GRMZM2G023786_T01|pacid:20828731	-0.63109	0.015338	-0.606804	3.31417	3.29802	K09510|1|5e-13|73.9|zma:100282636|DnaJ homolog subfamily B member 4	GO:0043231//intracellular membrane-bounded organelle	GO:0005515//protein binding	-	gi|226495601|ref|NP_001151849.1|/5.06906e-71/dnaJ-like protein [Zea mays]
GRMZM2G033179_T01|pacid:20837188	-0.783093	0.015338	-6.61716	3.31417	0.338659	-	-	-	-	gi|226503347|ref|NP_001142995.1|/6.00361e-43/uncharacterized protein LOC100275456 [Zea mays]
GRMZM2G341918_T01|pacid:20862177	-1.63109	0.752304	0.715124	3.31417	1.29802	K11000|1|4e-29|128|gmx:100777209|callose synthase [EC:2.4.1.-]	GO:0016020//membrane	GO:0016757//transferase activity, transferring glycosyl groups	-	gi|222624128|gb|EEE58260.1|/4.42335e-35/hypothetical protein OsJ_09261 [Oryza sativa Japonica Group]
GRMZM5G892723_T01|pacid:20877761	-3.50556	1.25635	-2.48127	3.31417	-1.38381	-	-	-	-	gi|219362737|ref|NP_001136629.1|/2.11232e-39/uncharacterized protein LOC100216755 [Zea mays]
GRMZM2G041774_T01|pacid:20825839	-1.63109	2.01534	1.71512	3.31417	1.49066	K11228|1|3e-31|135|ota:Ot13g01170|mitogen-activated protein kinase kinase kinase [EC:2.7.11.1];K13414|2|1e-26|119|vvi:100264291|mitogen-activated protein kinase kinase kinase 1, plant [EC:2.7.11.25];K13413|3|3e-26|118|rcu:RCOM_0727440|mitogen-activated protein kinase kinase 4/5, plant [EC:2.7.12.2]	GO:0043231//intracellular membrane-bounded organelle	-	-	gi|242058439|ref|XP_002458365.1|/4.62162e-142/hypothetical protein SORBIDRAFT_03g032140 [Sorghum bicolor]
GRMZM2G027490_T01|pacid:20832118	-6.29409	2.33727	-1.02184	3.31417	-6.29409	-	-	-	-	gi|219886433|gb|ACL53591.1|/6.30424e-10/unknown [Zea mays]
GRMZM5G834532_T01|pacid:20841756	-0.046128	2.51784	1.56312	3.31417	1.66059	-	-	-	-	gi|308080096|ref|NP_001183646.1|/2.41152e-109/uncharacterized protein LOC100502240 [Zea mays]
AC233939.1_FGT004|pacid:20837791	-0.63109	2.6783	-1.6068	3.31417	0.81259	-	-	-	-	gi|226504314|ref|NP_001148858.1|/9.45257e-42/plant-specific domain TIGR01589 family protein [Zea mays]
GRMZM2G057208_T01|pacid:20834884	1.2758	3.18526	-4.75402	3.31417	-4.75402	K00517|1|2e-116|417|osa:4334183|[EC:1.14.-.-]	-	GO:0046872//metal ion binding	-	gi|125539567|gb|EAY85962.1|/0/hypothetical protein OsI_07328 [Oryza sativa Indica Group]
GRMZM2G424804_T01|pacid:20829812	2.95387	3.33727	2.30009	3.31417	5.24555	K13407|1|2e-88|325|vvi:100259592|cytochrome P450, family 94, subfamily A, polypeptide 1 (fatty acid omega-hydroxylase) [EC:1.14.-.-];K00517|4|2e-79|295|ath:AT3G56630|[EC:1.14.-.-]	-	GO:0016491//oxidoreductase activity;GO:0005506//iron ion binding	GO:0008152//metabolic process	gi|308080016|ref|NP_001183398.1|/0/uncharacterized protein LOC100501815 [Zea mays]
GRMZM2G463028_T01|pacid:20878610	0.394445	1.41744	0.755766	3.30383	0.968709	-	-	-	-	gi|238915489|gb|ACR78251.1|/0/putative TNP2-like protein [Zea mays]
GRMZM2G124229_T01|pacid:20877655	-1.13728	2.10799	0.007305	3.30234	2.36178	K14493|1|1e-45|182|vvi:100249385|gibberellin receptor GID1 [EC:3.-.-.-]	-	GO:0003824//catalytic activity	-	gi|226496984|ref|NP_001142060.1|/0/uncharacterized protein LOC100274216 [Zea mays]
GRMZM2G413897_T01|pacid:20827312	-1.14566	3.248	1.02546	3.2948	1.41666	K13993|1|3e-70|263|zma:100285576|HSP20 family protein	GO:0031410//cytoplasmic vesicle	-	GO:0050896//response to stimulus	gi|226533184|ref|NP_001151939.1|/2.80501e-69/16.9 kDa class I heat shock protein 2 [Zea mays]
GRMZM2G136910_T01|pacid:20872369	-0.524398	4.36285	-0.476408	3.29264	1.0764	-	-	-	-	gi|195605378|gb|ACG24519.1|/2.85991e-21/abscisic stress ripening protein 2 [Zea mays]
GRMZM2G419290_T01|pacid:20845206	0.649018	3.33727	1.6733	3.28642	0.968709	K04733|1|1e-62|239|smo:SELMODRAFT_159261|interleukin-1 receptor-associated kinase 4 [EC:2.7.11.1];K13430|4|6e-56|218|rcu:RCOM_1078760|serine/threonine-protein kinase PBS1 [EC:2.7.11.1]	GO:0031410//cytoplasmic vesicle	-	-	gi|357166175|ref|XP_003580624.1|/0/PREDICTED: G-type lectin S-receptor-like serine/threonine-protein kinase B120-like [Brachypodium distachyon]
GRMZM5G876960_T01|pacid:20823087	-7.77541	-7.77541	-2.34377	3.28502	3.39755	K13367|1|1e-76|283|aly:ARALYDRAFT_486367|non-specific polyamine oxidase [EC:1.5.3.17];K11450|3|4e-26|115|smo:SELMODRAFT_449015|lysine-specific histone demethylase 1 [EC:1.-.-.-]	-	GO:0003824//catalytic activity	GO:0008152//metabolic process	gi|195616342|gb|ACG30001.1|/1.04376e-100/lysine-specific histone demethylase 1 [Zea mays]
GRMZM2G340257_T01|pacid:20861910	-4.95302	-0.721627	-2.92873	3.28502	1.61168	-	-	GO:0016798//hydrolase activity, acting on glycosyl bonds;GO:0043167//ion binding	GO:0044238//primary metabolic process	gi|242032403|ref|XP_002463596.1|/4.64018e-102/hypothetical protein SORBIDRAFT_01g002630 [Sorghum bicolor]
GRMZM2G318652_T01|pacid:20863786	0.801869	2.21697	0.978158	3.28502	0.561051	-	-	-	-	gi|242041113|ref|XP_002467951.1|/4.4051e-18/hypothetical protein SORBIDRAFT_01g037040 [Sorghum bicolor]
GRMZM2G047763_T02|pacid:20860495	-2.14566	1.80194	-1.6068	3.27517	-0.545864	-	-	-	-	gi|219362807|ref|NP_001136780.1|/8.02755e-109/uncharacterized protein LOC100216923 [Zea mays]
GRMZM2G038116_T01|pacid:20825628	-5.10909	0.430376	-1.6068	3.26526	0.075625	-	-	-	-	gi|219363387|ref|NP_001136961.1|/2.1803e-81/uncharacterized protein LOC100217121 [Zea mays]
GRMZM2G042101_T01|pacid:20855702	-1.63109	2.51784	0.715124	3.26526	3.44486	-	GO:0043231//intracellular membrane-bounded organelle	-	-	gi|226498672|ref|NP_001152393.1|/2.61722e-16/DNA binding protein [Zea mays]
GRMZM2G035890_T01|pacid:20864850	-2.16161	1.21672	-2.68481	3.25698	-0.781748	-	-	-	-	gi|259490567|ref|NP_001159316.1|/3.02142e-34/uncharacterized protein LOC100304408 [Zea mays]
GRMZM2G177386_T03|pacid:20821181	-1.04613	2.90611	-0.284876	3.25277	0.882979	K14497|1|7e-57|219|sbi:SORBI_09g026860|protein phosphatase 2C [EC:3.1.3.16]	GO:0043234//protein complex	GO:0004721//phosphoprotein phosphatase activity;GO:0043169//cation binding	GO:0006464//cellular protein modification process	gi|293334709|ref|NP_001167847.1|/1.93207e-59/uncharacterized protein LOC100381549 [Zea mays]
GRMZM2G180328_T01|pacid:20823745	-0.183631	3.5634	1.97268	3.25163	2.88298	-	-	GO:0003676//nucleic acid binding	-	gi|219362983|ref|NP_001136644.1|/0/uncharacterized protein LOC100216773 [Zea mays]
GRMZM2G071450_T03|pacid:20824027	2.4133	0.600301	1.30009	3.24017	2.53506	K02638|1|2e-54|211|zma:100281113|plastocyanin	GO:0009534//chloroplast thylakoid	GO:0046914//transition metal ion binding	GO:0051234//establishment of localization;GO:0006091//generation of precursor metabolites and energy	gi|226500192|ref|NP_001147504.1|/1.90944e-53/plastocyanin [Zea mays]
GRMZM2G043783_T01|pacid:20882217	0.538835	2.01534	2.56312	3.24017	2.66059	-	GO:0043231//intracellular membrane-bounded organelle	-	-	gi|226494139|ref|NP_001142292.1|/0/uncharacterized protein LOC100274461 [Zea mays]
GRMZM2G153536_T03|pacid:20863690	-1.04613	2.47477	-5.041	3.24017	1.39755	K00826|1|0.0|716|zma:100281255|branched-chain amino acid aminotransferase [EC:2.6.1.42]	-	GO:0004084//branched-chain-amino-acid transaminase activity	GO:0006520//cellular amino acid metabolic process	gi|223949187|gb|ACN28677.1|/0/unknown [Zea mays]
GRMZM2G027914_T01|pacid:20830821	0.538835	4.14462	2.6786	3.24017	2.88298	-	GO:0043231//intracellular membrane-bounded organelle	GO:0003676//nucleic acid binding	-	gi|242055069|ref|XP_002456680.1|/4.62214e-80/hypothetical protein SORBIDRAFT_03g040730 [Sorghum bicolor]
GRMZM2G020081_T01|pacid:20855918	-0.963666	1.73523	0.723586	3.2267	1.49596	K12127|1|0.0|909|zma:100281433|pseudo-response regulator 1	-	GO:0004871//signal transducer activity	GO:0006351//transcription, DNA-dependent;GO:0007165//signal transduction	gi|323388709|gb|ADX60159.1|/0/pseudoARR-B transcription factor [Zea mays]
GRMZM2G131087_T02|pacid:20855894	-6.04484	-6.04484	-6.04484	3.21463	0.075625	-	GO:0043231//intracellular membrane-bounded organelle	-	-	gi|226500366|ref|NP_001151916.1|/3.44608e-51/senescence-associated protein DIN1 [Zea mays]
GRMZM5G891425_T01|pacid:20866695	0.690838	2.13082	-0.021842	3.21463	1.29802	-	-	-	-	gi|293336119|ref|NP_001167814.1|/5.72159e-55/uncharacterized protein LOC100381513 [Zea mays]
GRMZM2G045638_T01|pacid:20832133	-2.61497	2.17985	-1.79713	3.20476	0.655174	-	-	-	-	gi|226497266|ref|NP_001144112.1|/6.96321e-37/uncharacterized protein LOC100276952 [Zea mays]
GRMZM2G404375_T01|pacid:20872656	0.538835	-0.399699	0.785513	3.20169	0.397553	K07021|1|2e-41|169|olu:OSTLU_2719|;K11838|2|3e-20|98.6|pop:POPTR_822682|ubiquitin carboxyl-terminal hydrolase 7 [EC:3.1.2.15]	GO:0009536//plastid	GO:0003676//nucleic acid binding;GO:0003824//catalytic activity	GO:0003006//developmental process involved in reproduction	gi|242060800|ref|XP_002451689.1|/2.80723e-158/hypothetical protein SORBIDRAFT_04g005900 [Sorghum bicolor]
GRMZM2G125813_T01|pacid:20839177	-0.823735	3.04509	2.65998	3.20169	4.68049	-	-	-	-	gi|195608574|gb|ACG26117.1|/3.00701e-35/hypothetical protein [Zea mays]
GRMZM2G008108_T01|pacid:20834844	-2.6982	1.90464	-1.02184	3.19102	0.201155	-	-	-	-	gi|195611074|gb|ACG27367.1|/1.27588e-32/hypothetical protein [Zea mays]
GRMZM2G436304_T01|pacid:20861837	-1.80587	1.16249	-1.71745	3.17928	-1.38866	-	-	-	-	gi|324073470|ref|NP_001191258.1|/8.06764e-49/uncharacterized protein LOC100533165 [Zea mays]
GRMZM2G156372_T01|pacid:20840939	-5.89723	1.27837	-1.34377	3.16216	0.075625	-	-	-	-	gi|219886433|gb|ACL53591.1|/4.95513e-29/unknown [Zea mays]
GRMZM2G135617_T01|pacid:20863484	0.828341	2.33727	2.14808	3.16216	2.29802	-	-	GO:0031406//carboxylic acid binding	-	gi|226501350|ref|NP_001147811.1|/0/ACR4 [Zea mays]
GRMZM2G409753_T01|pacid:20857811	-1.63109	2.6783	-0.021842	3.16216	-1.50934	-	-	-	-	gi|195620690|gb|ACG32175.1|/8.71444e-15/hypothetical protein [Zea mays]
GRMZM2G031033_T01|pacid:20873332	-5.07006	3.92223	4.62202	3.16216	6.09799	-	-	-	GO:0006950//response to stress;GO:0045333//cellular respiration	gi|195607610|gb|ACG25635.1|/2.78924e-53/hypothetical protein [Zea mays]
GRMZM2G172826_T02|pacid:20846848	2.53884	4.1028	3.30009	3.16216	0.075625	K13029|1|7e-66|189|sbi:SORBI_01g001180|4-hydroxyphenylacetaldehyde oxime monooxygenase [EC:1.14.13.68];K00517|3|4e-60|173|ath:AT1G13090|[EC:1.14.-.-];K05280|5|2e-59|187|mtr:MTR_3g025230|flavonoid 3'-monooxygenase [EC:1.14.13.21]	GO:0044464//cell part	GO:0016491//oxidoreductase activity;GO:0005506//iron ion binding	-	gi|293334701|ref|NP_001168434.1|/0/uncharacterized protein LOC100382204 [Zea mays]
GRMZM2G391684_T01|pacid:20842572	4.2018	4.33727	2.56312	3.16216	0.075625	K00666|1|2e-53|209|sbi:SORBI_10g012080|fatty-acyl-CoA synthase [EC:6.2.1.-];K09843|2|5e-30|132|zma:100383693|(+)-abscisic acid 8'-hydroxylase [EC:1.14.13.93];K01904|5|1e-21|103|smo:SELMODRAFT_115483|4-coumarate--CoA ligase [EC:6.2.1.12]	-	GO:0016405//CoA-ligase activity	-	gi|226496297|ref|NP_001152382.1|/4.55584e-100/AMP-binding protein [Zea mays]
GRMZM2G082434_T01|pacid:20841939	-3.67523	5.1028	3.30009	3.16216	3.39755	K15015|1|2e-13|76.3|cre:CHLREDRAFT_196429|solute carrier family 32 (vesicular inhibitory amino acid transporter);K14209|2|5e-13|74.7|sbi:SORBI_04g032170|solute carrier family 36 (proton-coupled amino acid transporter)	GO:0031224//intrinsic to membrane	-	-	gi|293331647|ref|NP_001170050.1|/0/uncharacterized protein LOC100383966 [Zea mays]
GRMZM5G842877_T01|pacid:20868267	-4.68998	-1.82116	-8.72079	3.15574	-0.480769	-	-	-	-	gi|293335685|ref|NP_001167776.1|/4.3135e-11/uncharacterized protein LOC100381469 [Zea mays]
GRMZM2G015605_T01|pacid:20874777	-0.265694	3.67674	1.34355	3.1546	2.39245	-	GO:0031224//intrinsic to membrane;GO:0031410//cytoplasmic vesicle	-	-	gi|210162064|gb|ACJ09630.1|/5.57295e-29/putative early drought-induced protein [Cupressus sempervirens]
GRMZM2G419455_T01|pacid:20876399	-1.5607	1.94134	-1.75881	3.14605	-0.076379	-	-	-	-	gi|226506228|ref|NP_001146677.1|/2.86792e-47/uncharacterized protein LOC100280277 [Zea mays]
AC206165.3_FGT019|pacid:20821220	-2.70909	2.29097	-1.68481	3.14519	-0.58734	-	-	-	-	-
GRMZM2G048892_T01|pacid:20822870	-7.33416	1.96287	0.170803	3.13908	3.15091	-	-	-	-	gi|242088887|ref|XP_002440276.1|/3.21973e-23/hypothetical protein SORBIDRAFT_09g028920 [Sorghum bicolor]
GRMZM2G062429_T01|pacid:20826029	0.301796	2.622	1.07332	3.12527	2.02558	K00901|1|2e-143|508|ppp:PHYPADRAFT_106363|diacylglycerol kinase [EC:2.7.1.107]	-	GO:0016301//kinase activity	GO:0007186//G-protein coupled receptor signaling pathway;GO:0006796//phosphate-containing compound metabolic process	gi|242058923|ref|XP_002458607.1|/0/hypothetical protein SORBIDRAFT_03g036560 [Sorghum bicolor]
GRMZM2G110286_T01|pacid:20826120	-2.04613	-7.59558	-7.59558	3.12152	-7.59558	K03676|1|1e-31|134|bdi:100821530|glutaredoxin 3	GO:0031410//cytoplasmic vesicle	GO:0015036//disulfide oxidoreductase activity	GO:0019725//cellular homeostasis	gi|242052959|ref|XP_002455625.1|/3.19207e-49/hypothetical protein SORBIDRAFT_03g014790 [Sorghum bicolor]
GRMZM2G011240_T01|pacid:20864328	-0.908624	3.08573	2.03127	3.12152	0.561051	K00695|1|0.0|673|zma:542091|sucrose synthase [EC:2.4.1.13]	-	GO:0035251//UDP-glucosyltransferase activity	GO:0005985//sucrose metabolic process;GO:0006073//cellular glucan metabolic process;GO:0048316//seed development	gi|162458268|ref|NP_001105194.1|/0/sucrose synthase2 [Zea mays]
GRMZM2G061088_T01|pacid:20849944	-2.24776	1.49178	1.23596	3.11973	-1.64058	K00430|1|8e-66|249|smo:SELMODRAFT_24753|peroxidase [EC:1.11.1.7]	GO:0043231//intracellular membrane-bounded organelle;GO:0031410//cytoplasmic vesicle	GO:0016209//antioxidant activity;GO:0005506//iron ion binding;GO:0003824//catalytic activity	GO:0006950//response to stress;GO:0008152//metabolic process	gi|194705984|gb|ACF87076.1|/0/unknown [Zea mays]
GRMZM2G364528_T01|pacid:20826162	-0.713552	2.93641	-1.38441	3.11387	0.844299	-	-	-	-	gi|226509022|ref|NP_001142754.1|/5.53569e-62/uncharacterized protein LOC100275101 [Zea mays]
GRMZM2G049930_T01|pacid:20873709	-0.046128	-1.15459	-0.384412	3.10772	3.41349	-	GO:0005576//extracellular region;GO:0031410//cytoplasmic vesicle	GO:0046914//transition metal ion binding	-	gi|215260099|gb|ACJ64505.1|/4.87945e-115/germin-like protein [Zea mays]
GRMZM2G333582_T01|pacid:20854193	0.176265	1.01534	-2.6068	3.10772	1.1911	-	-	-	-	gi|242056077|ref|XP_002457184.1|/1.6231e-111/hypothetical protein SORBIDRAFT_03g002910 [Sorghum bicolor]
AC201767.3_FGT003|pacid:20826283	-1.63109	1.23773	-7.14437	3.10772	-7.14437	-	-	-	-	-
GRMZM2G457346_T01|pacid:20868293	-8.85637	1.43038	-0.436879	3.10772	2.59919	-	-	-	-	gi|226509690|ref|NP_001148039.1|/5.66333e-30/seed maturation protein PM41 [Zea mays]
GRMZM2G165675_T01|pacid:20847025	-1.63109	1.88981	-1.6068	3.10772	2.49066	-	-	-	-	gi|226502869|ref|NP_001144872.1|/4.43671e-69/uncharacterized protein LOC100277967 [Zea mays]
GRMZM2G023591_T01|pacid:20862669	0.690838	2.43038	2.20055	3.10772	0.490662	K11294|1|3e-13|74.3|smo:SELMODRAFT_15428|nucleolin;K13126|3|2e-12|71.6|bdi:100829057|polyadenylate-binding protein	GO:0032991//macromolecular complex;GO:0009532//plastid stroma	GO:0005488//binding	-	gi|194696360|gb|ACF82264.1|/3.51232e-123/unknown [Zea mays]
GRMZM2G127776_T01|pacid:20874570	-8.04612	2.85664	-8.04612	3.10772	3.24555	-	GO:0043231//intracellular membrane-bounded organelle	GO:0003677//DNA binding;GO:0001071//nucleic acid binding transcription factor activity	GO:0006351//transcription, DNA-dependent	gi|323388589|gb|ADX60099.1|/1.88835e-30/HB homeobox transcription factor [Zea mays]
GRMZM2G413460_T01|pacid:20860340	-3.17541	1.20798	-0.829197	3.10613	0.338659	-	-	-	-	gi|226490884|ref|NP_001146725.1|/2.39714e-83/uncharacterized protein LOC100280327 [Zea mays]
GRMZM2G325575_T01|pacid:20856979	0.745083	3.28216	1.89775	3.09658	1.90237	K00522|1|1e-108|392|zma:542553|ferritin heavy chain [EC:1.16.3.1]	GO:0009536//plastid	GO:0016724;GO:0005506//iron ion binding	GO:0008152//metabolic process;GO:0000041//transition metal ion transport;GO:0006875//cellular metal ion homeostasis	gi|22276|emb|CAA43663.1|/8.41888e-127/ferritin [Zea mays]
GRMZM2G109547_T01|pacid:20847039	0.753574	3.21465	1.31073	3.09533	1.78017	K05681|1|5e-19|94.4|cme:CMS467C|ATP-binding cassette, subfamily G (WHITE), member 2;K12843|2|1e-09|63.5|vvi:100248403|U4/U6 small nuclear ribonucleoprotein PRP3	GO:0031224//intrinsic to membrane	GO:0017111//nucleoside-triphosphatase activity;GO:0032559	GO:0009207	gi|242070277|ref|XP_002450415.1|/1.78695e-128/hypothetical protein SORBIDRAFT_05g004940 [Sorghum bicolor]
GRMZM2G414047_T01|pacid:20870038	0.793408	3.8335	0.859514	3.09304	0.635052	-	-	-	-	gi|242038739|ref|XP_002466764.1|/8.46281e-129/hypothetical protein SORBIDRAFT_01g013760 [Sorghum bicolor]
GRMZM2G012140_T01|pacid:20841203	-0.480024	2.72583	-0.381738	3.09178	2.12172	K14489|1|2e-13|76.3|vvi:100263145|arabidopsis histidine kinase 2/3/4 (cytokinin receptor) [EC:2.7.13.3]	GO:0031410//cytoplasmic vesicle	GO:0016787//hydrolase activity	-	gi|242040795|ref|XP_002467792.1|/6.27081e-114/hypothetical protein SORBIDRAFT_01g034190 [Sorghum bicolor]
GRMZM2G074097_T01|pacid:20830413	-1.27526	2.2953	-1.81539	3.09064	0.905857	K03146|1|0.0|638|zma:542715|thiamine biosynthetic enzyme	GO:0009941//chloroplast envelope	-	GO:0006772//thiamine metabolic process	gi|194707248|gb|ACF87708.1|/0/unknown [Zea mays]
GRMZM2G439337_T01|pacid:20837412	-4.04613	2.84823	-3.43688	3.09027	-1.60245	-	-	-	-	gi|293333464|ref|NP_001170165.1|/4.6365e-57/uncharacterized protein LOC100384104 [Zea mays]
GRMZM5G854138_T02|pacid:20845586	0.216907	4.09855	0.48912	3.08817	-0.117021	-	-	-	-	gi|226493193|ref|NP_001147703.1|/2.09594e-15/abscisic stress ripening protein 2 [Zea mays]
GRMZM2G318780_T02|pacid:20870711	-0.63109	3.248	2.28072	3.08535	-0.509338	K00695|1|0.0|1638|zma:542091|sucrose synthase [EC:2.4.1.13]	-	GO:0035251//UDP-glucosyltransferase activity	GO:0005984//disaccharide metabolic process	gi|162458268|ref|NP_001105194.1|/0/sucrose synthase2 [Zea mays]
GRMZM2G157113_T01|pacid:20822233	-6.38491	0.822693	-2.02184	3.0797	-0.924375	K00666|1|3e-62|199|sbi:SORBI_10g012080|fatty-acyl-CoA synthase [EC:6.2.1.-];K01897|3|2e-10|65.1|aly:ARALYDRAFT_489570|long-chain acyl-CoA synthetase [EC:6.2.1.3];K01904|5|1e-08|51.2|rcu:RCOM_1325310|4-coumarate--CoA ligase [EC:6.2.1.12]	-	GO:0016874//ligase activity	-	gi|226496297|ref|NP_001152382.1|/5.21786e-167/AMP-binding protein [Zea mays]
GRMZM2G104204_T01|pacid:20835101	-1.78309	1.39385	-1.53642	3.0797	0.707893	K09338|1|2e-15|81.3|aly:ARALYDRAFT_490960|homeobox-leucine zipper protein	-	-	-	gi|226529373|ref|NP_001140916.1|/2.53371e-69/uncharacterized protein LOC100272993 [Zea mays]
GRMZM2G101125_T01|pacid:20855016	-0.461165	2.01534	0.563121	3.0797	1.88298	K15015|1|0.0|988|zma:100274249|solute carrier family 32 (vesicular inhibitory amino acid transporter)	GO:0031224//intrinsic to membrane;GO:0031090//organelle membrane	GO:0005275//amine transmembrane transporter activity	-	gi|226504700|ref|NP_001142087.1|/0/uncharacterized protein LOC100274249 [Zea mays]
GRMZM2G043212_T02|pacid:20828367	1.1238	2.18526	0.785513	3.0797	0.882979	K02871|1|8e-69|259|zma:100192010|large subunit ribosomal protein L13	GO:0009532//plastid stroma;GO:0030529//ribonucleoprotein complex	GO:0005198//structural molecule activity	GO:0003006//developmental process involved in reproduction;GO:0010467//gene expression	gi|219886855|gb|ACL53802.1|/2.26552e-71/unknown [Zea mays]
GRMZM2G429254_T01|pacid:20846590	1.4133	2.82269	0.300086	3.0797	1.07563	K14488|1|2e-42|171|zma:100285349|SAUR family protein	GO:0043231//intracellular membrane-bounded organelle	GO:0005515//protein binding	GO:0009755//hormone-mediated signaling pathway	gi|226503557|ref|NP_001151713.1|/2.11076e-41/SAUR11 - auxin-responsive SAUR family member [Zea mays]
GRMZM2G027107_T01|pacid:20876901	-2.85348	3.37791	-0.021842	3.06753	2.17516	K06995|1|3e-29|126|sbi:SORBI_04g026280|	GO:0009536//plastid	-	-	gi|242039447|ref|XP_002467118.1|/5.69493e-42/hypothetical protein SORBIDRAFT_01g019830 [Sorghum bicolor]
GRMZM2G704222_T01|pacid:20836834	0.761227	3.27587	0.393196	3.06549	0.660587	-	-	-	-	-
GRMZM2G340297_T01|pacid:20854048	-0.368056	2.01534	-7.24686	3.06263	-0.661341	-	-	-	-	-
GRMZM2G051852_T01|pacid:20872318	1.53883	3.08573	0.463585	3.06263	1.7537	K14963|1|4e-10|65.1|bdi:100832822|COMPASS component SWD3;K14855|5|3e-08|58.9|cme:CMM029C|ribosome assembly protein 4	GO:0016020//membrane	-	-	gi|242076246|ref|XP_002448059.1|/2.96696e-130/hypothetical protein SORBIDRAFT_06g020340 [Sorghum bicolor]
GRMZM2G145632_T01|pacid:20851113	-4.17541	1.62752	-2.15112	3.05278	-1.59423	-	-	-	-	gi|308044423|ref|NP_001183567.1|/9.66973e-95/uncharacterized protein LOC100502160 [Zea mays]
GRMZM2G144173_T01|pacid:20838923	0.36891	1.23773	0.715124	3.05113	1.29802	-	GO:0044464//cell part	GO:0046914//transition metal ion binding	-	gi|308080070|ref|NP_001183736.1|/1.14316e-08/uncharacterized protein LOC100502329 [Zea mays]
GRMZM2G037452_T01|pacid:20826956	1.65431	5.49915	2.6786	3.03663	1.39755	-	-	-	-	gi|224035205|gb|ACN36678.1|/3.38884e-18/unknown [Zea mays]
AC197699.3_FGT010|pacid:20838694	-9.42566	-9.42566	-9.42566	3.03177	-9.42566	-	-	-	-	gi|242094830|ref|XP_002437905.1|/6.2559e-38/hypothetical protein SORBIDRAFT_10g004650 [Sorghum bicolor]
GRMZM2G457562_T01|pacid:20849967	-6.22229	2.01534	-2.34377	3.02786	1.45414	K09286|1|1e-14|79.7|ath:AT1G43160|EREBP-like factor	-	-	-	gi|194700622|gb|ACF84395.1|/5.28083e-85/unknown [Zea mays]
GRMZM2G044174_T01|pacid:20831958	-0.596325	2.99764	0.849425	3.02701	1.93724	-	GO:0044464//cell part	-	-	gi|195658321|gb|ACG48628.1|/7.43733e-21/hypothetical protein [Zea mays]
GRMZM2G170927_T01|pacid:20840821	-1.01973	1.89464	-0.885041	3.01038	0.005192	K01507|1|0.0|1355|zma:100280334|inorganic pyrophosphatase [EC:3.6.1.1]	GO:0016021//integral to membrane;GO:0031410//cytoplasmic vesicle	GO:0046872//metal ion binding;GO:0015405;GO:0016462//pyrophosphatase activity	GO:0006818//hydrogen transport	gi|226530007|ref|NP_001146732.1|/0/uncharacterized protein LOC100280334 [Zea mays]
GRMZM2G077437_T01|pacid:20872519	-2.26852	-0.792017	-2.24423	2.99224	2.29064	-	GO:0043231//intracellular membrane-bounded organelle	-	-	gi|242076416|ref|XP_002448144.1|/0/hypothetical protein SORBIDRAFT_06g022030 [Sorghum bicolor]
GRMZM2G059562_T01|pacid:20829171	-0.461165	0.337267	-0.021842	2.99224	2.66059	K13425|1|4e-09|60.5|rcu:RCOM_1616660|WRKY transcription factor 22;K13426|2|8e-09|59.7|pop:POPTR_646672|WRKY transcription factor 29	-	GO:0003677//DNA binding	-	gi|242054807|ref|XP_002456549.1|/8.50305e-74/hypothetical protein SORBIDRAFT_03g038210 [Sorghum bicolor]
GRMZM2G074386_T07|pacid:20836657	-0.046128	1.23773	1.20055	2.99224	0.075625	K02732|1|2e-23|108|zma:100286342|20S proteasome subunit beta 6 [EC:3.4.25.1]	GO:0043231//intracellular membrane-bounded organelle;GO:0000502//proteasome complex	GO:0004175//endopeptidase activity	GO:0019941//modification-dependent protein catabolic process	gi|242049776|ref|XP_002462632.1|/2.64912e-22/hypothetical protein SORBIDRAFT_02g029260 [Sorghum bicolor]
GRMZM2G027962_T01|pacid:20823137	-2.19813	1.4416	-1.75881	2.99224	0.323552	-	-	-	-	-
GRMZM2G155532_T02|pacid:20829121	0.690838	2.7523	1.97816	2.99224	0.81259	-	-	-	-	gi|238009504|gb|ACR35787.1|/0/unknown [Zea mays]
GRMZM2G001243_T02|pacid:20850117	-1.04613	3.33727	-1.02184	2.99224	0.075625	K14497|1|3e-59|216|osa:4339454|protein phosphatase 2C [EC:3.1.3.16]	-	-	-	gi|297604826|ref|NP_001056169.2|/3.45929e-58/Os05g0537400 [Oryza sativa Japonica Group]
GRMZM2G096358_T01|pacid:20853827	0.2758	3.71578	2.43759	2.99224	1.77606	K09422|1|2e-163|573|zma:100273260|myb proto-oncogene protein, plant	GO:0043231//intracellular membrane-bounded organelle	GO:0003676//nucleic acid binding	-	gi|226498224|ref|NP_001141174.1|/2.47046e-162/uncharacterized protein LOC100273260 [Zea mays]
AC210892.4_FGT006|pacid:20830439	1.95387	4.6003	2.97816	2.99224	2.07563	-	GO:0043231//intracellular membrane-bounded organelle	-	-	gi|226491197|ref|NP_001142816.1|/4.05702e-69/uncharacterized protein LOC100275195 [Zea mays]
GRMZM2G129166_T01|pacid:20824820	3.4133	4.82269	4.78551	2.99224	3.39755	-	-	-	-	gi|226498674|ref|NP_001142532.1|/1.01954e-30/uncharacterized protein LOC100274775 precursor [Zea mays]
GRMZM2G052422_T01|pacid:20879201	-0.31127	2.9617	0.891354	2.97236	2.58307	K05933|1|4e-172|602|zma:100191321|aminocyclopropanecarboxylate oxidase [EC:1.14.17.4]	-	GO:0003824//catalytic activity	GO:0008152//metabolic process	gi|212274981|ref|NP_001130227.1|/4.06646e-171/uncharacterized protein LOC100191321 [Zea mays]
AC233850.1_FGT003|pacid:20883326	-0.408698	3.30484	2.58959	2.97206	3.1911	-	GO:0031410//cytoplasmic vesicle	GO:0030234//enzyme regulator activity;GO:0004091//carboxylesterase activity	-	gi|242061858|ref|XP_002452218.1|/1.54534e-58/hypothetical protein SORBIDRAFT_04g021920 [Sorghum bicolor]
GRMZM2G010920_T01|pacid:20882176	0.36891	1.43038	0.753092	2.96799	1.28421	K14491|1|1e-11|70.1|zma:541636|two-component response regulator ARR-B family	-	-	-	gi|226496805|ref|NP_001142789.1|/0/uncharacterized protein LOC100275160 [Zea mays]
GRMZM2G053669_T01|pacid:20862762	-2.00907	3.10176	-1.10462	2.96429	-2.10275	K01953|1|0.0|1107|zma:100192350|asparagine synthase (glutamine-hydrolysing) [EC:6.3.5.4]	-	GO:0016884//carbon-nitrogen ligase activity, with glutamine as amido-N-donor;GO:0032559	GO:0009064//glutamine family amino acid metabolic process;GO:0006528//asparagine metabolic process	gi|212275181|ref|NP_001131014.1|/0/asparagine synthetase3 [Zea mays]
GRMZM5G873765_T01|pacid:20821942	-9.24218	-2.7502	-9.24218	2.96006	-1.3114	-	-	-	-	gi|219363205|ref|NP_001136658.1|/8.33602e-40/uncharacterized protein LOC100216787 precursor [Zea mays]
GRMZM2G408706_T01|pacid:20850689	-2.36806	2.27837	-0.021842	2.95571	2.79809	K02886|1|1e-31|105|zma:845215|large subunit ribosomal protein L2	GO:0043231//intracellular membrane-bounded organelle	GO:0016741	GO:0006730//one-carbon metabolic process	gi|125527497|gb|EAY75611.1|/0/hypothetical protein OsI_03515 [Oryza sativa Indica Group]
GRMZM2G423927_T01|pacid:20869880	-1.51325	1.6105	-1.48897	2.95335	-0.019533	-	-	-	-	gi|226495025|ref|NP_001145918.1|/2.19518e-47/uncharacterized protein LOC100279439 [Zea mays]
GRMZM2G341159_T01|pacid:20849276	-0.683558	-1.79202	-2.8292	2.95307	1.43819	K05283|1|3e-07|54.3|aly:ARALYDRAFT_354960|phosphatidylinositol glycan, class W [EC:2.3.-.-]	GO:0043231//intracellular membrane-bounded organelle	-	-	gi|226509326|ref|NP_001147605.1|/2.29981e-48/RING-H2 finger protein ATL3C [Zea mays]
GRMZM2G016312_T01|pacid:20874649	-7.67971	3.01534	-7.67971	2.94644	2.46794	-	-	-	-	-
GRMZM2G076343_T01|pacid:20847772	-2.17858	3.18245	0.052159	2.93414	1.1131	-	GO:0044464//cell part	GO:0005488//binding	-	gi|308081648|ref|NP_001183315.1|/3.04944e-113/uncharacterized protein LOC100501716 [Zea mays]
GRMZM2G008789_T01|pacid:20865533	-1.63109	-1.56962	-5.84739	2.93084	-5.84739	-	-	-	-	gi|212720978|ref|NP_001131468.1|/1.62608e-59/uncharacterized protein LOC100192803 [Zea mays]
GRMZM2G014988_T01|pacid:20821429	-0.7242	1.65919	-2.02184	2.92298	-0.339413	-	-	-	-	-
GRMZM5G812272_T02|pacid:20851306	0.801869	3.6003	2.04855	2.91824	1.7537	K13424|1|2e-25|115|sbi:SORBI_09g023270|WRKY transcription factor 33	-	GO:0003677//DNA binding;GO:0001071//nucleic acid binding transcription factor activity	GO:0006351//transcription, DNA-dependent	gi|242058255|ref|XP_002458273.1|/5.11517e-85/hypothetical protein SORBIDRAFT_03g030480 [Sorghum bicolor]
GRMZM2G146981_T01|pacid:20875485	-1.722	2.25104	-3.73334	2.91737	-3.9578	-	-	-	-	gi|52077373|dbj|BAD46413.1|/3.97366e-34/ribosomal protein-like [Oryza sativa Japonica Group]
GRMZM2G025459_T01|pacid:20854766	-3.10502	1.46951	-3.49577	2.9068	-0.076379	K07199|1|6e-105|379|bdi:100837253|5'-AMP-activated protein kinase, regulatory beta subunit	-	GO:0016772//transferase activity, transferring phosphorus-containing groups;GO:0005488//binding	GO:0031669//cellular response to nutrient levels;GO:0006796//phosphate-containing compound metabolic process	gi|219886425|gb|ACL53587.1|/4.31248e-145/unknown [Zea mays]
GRMZM2G083374_T01|pacid:20828832	3.68632	2.39616	2.06562	2.89913	-0.701983	-	-	-	GO:0003006//developmental process involved in reproduction	gi|242056179|ref|XP_002457235.1|/0/hypothetical protein SORBIDRAFT_03g003800 [Sorghum bicolor]
GRMZM2G112836_T01|pacid:20853855	2.53884	3.33727	2.30009	2.89913	3.39755	-	-	-	-	gi|242059177|ref|XP_002458734.1|/1.20134e-107/hypothetical protein SORBIDRAFT_03g039280 [Sorghum bicolor]
GRMZM5G801949_T02|pacid:20833468	-0.841688	1.23095	-2.08793	2.8977	-0.162646	K08150|1|5e-42|171|vvi:100268023|MFS transporter, SP family, solute carrier family 2 (myo-inositol transporter), member 13	GO:0031224//intrinsic to membrane	GO:0005402//cation:sugar symporter activity	GO:0071702	gi|226532201|ref|NP_001148007.1|/0/sugar carrier protein C [Zea mays]
GRMZM2G340048_T01|pacid:20847783	-0.729944	1.94435	0.106076	2.89466	1.6574	K04733|1|9e-60|230|smo:SELMODRAFT_33807|interleukin-1 receptor-associated kinase 4 [EC:2.7.11.1];K13430|4|4e-57|221|sbi:SORBI_04g020990|serine/threonine-protein kinase PBS1 [EC:2.7.11.1]	GO:0043231//intracellular membrane-bounded organelle	GO:0004672//protein kinase activity;GO:0032559	GO:0006464//cellular protein modification process	gi|242050450|ref|XP_002462969.1|/0/hypothetical protein SORBIDRAFT_02g035510 [Sorghum bicolor]
GRMZM2G396248_T01|pacid:20851920	0.574284	2.87109	0.466658	2.89194	1.77109	K13407|1|1e-87|322|vvi:100259592|cytochrome P450, family 94, subfamily A, polypeptide 1 (fatty acid omega-hydroxylase) [EC:1.14.-.-];K00517|4|2e-79|295|ath:AT3G56630|[EC:1.14.-.-]	GO:0031410//cytoplasmic vesicle	GO:0016491//oxidoreductase activity;GO:0005506//iron ion binding	GO:0006091//generation of precursor metabolites and energy	gi|242059303|ref|XP_002458797.1|/0/hypothetical protein SORBIDRAFT_03g040440 [Sorghum bicolor]
GRMZM2G123394_T01|pacid:20849411	-1.47063	0.571732	-1.30195	2.88967	1.82946	-	-	-	-	gi|83271054|gb|ABC00199.1|/0/HS1-like protein [Saccharum hybrid cultivar R570]
GRMZM2G115481_T01|pacid:20860105	0.673764	2.45144	1.64558	2.88206	3.6535	K03239|1|1e-08|59.7|ath:AT1G53880|translation initiation factor eIF-2B subunit alpha	-	-	-	gi|226500564|ref|NP_001141080.1|/1.71679e-90/uncharacterized protein LOC100273162 [Zea mays]
GRMZM2G123119_T01|pacid:20832497	0.216907	3.08573	-0.021842	2.87976	2.56105	K14516|1|1e-29|129|zma:100384381|ethylene-responsive transcription factor 1	-	-	-	gi|212275384|ref|NP_001130815.1|/1.52005e-64/uncharacterized protein LOC100191919 [Zea mays]
GRMZM2G332562_T01|pacid:20877650	-0.347297	1.8197	0.039559	2.87665	0.81259	K14207|1|0.0|677|osa:4341591|solute carrier family 38 (sodium-coupled neutral amino acid transporter), member 2	GO:0031224//intrinsic to membrane	-	-	gi|115444753|ref|NP_001046156.1|/0/Os02g0191300 [Oryza sativa Japonica Group]
GRMZM2G307553_T01|pacid:20843705	-6.42817	-2.56962	-6.42817	2.86671	-0.509338	-	-	GO:0003676//nucleic acid binding	GO:0006259//DNA metabolic process	gi|293331385|ref|NP_001170685.1|/1.0574e-59/uncharacterized protein LOC100384753 [Zea mays]
GRMZM2G112799_T01|pacid:20853958	-0.63109	1.43038	-1.6068	2.86671	2.39755	-	GO:0043231//intracellular membrane-bounded organelle	GO:0005488//binding	-	gi|242054921|ref|XP_002456606.1|/1.70274e-33/hypothetical protein SORBIDRAFT_03g039270 [Sorghum bicolor]
GRMZM2G370026_T01|pacid:20869702	-0.046128	3.13082	-0.021842	2.86671	2.73859	-	-	-	-	gi|326489430|dbj|BAK01696.1|/1.57387e-07/predicted protein [Hordeum vulgare subsp. vulgare]
GRMZM2G033236_T01|pacid:20856520	-0.63109	3.18526	-1.6068	2.86671	0.075625	-	-	-	-	gi|308081200|ref|NP_001183569.1|/8.07036e-54/uncharacterized protein LOC100502162 [Zea mays]
GRMZM2G050234_T01|pacid:20846521	-1.23877	1.05973	-1.02184	2.8626	1.98252	K06892|1|2e-126|451|pop:POPTR_550478|;K00475|3|4e-53|207|zma:542712|naringenin 3-dioxygenase [EC:1.14.11.9]	-	GO:0016706//oxidoreductase activity, acting on paired donors, with incorporation or reduction of molecular oxygen, 2-oxoglutarate as one donor, and incorporation of one atom each of oxygen into both donors	GO:0008152//metabolic process	gi|242076892|ref|XP_002448382.1|/0/hypothetical protein SORBIDRAFT_06g026350 [Sorghum bicolor]
AF546187.1_FGT011|pacid:20863233	-8.49277	-0.35663	-1.89631	2.85474	1.13976	K00517|1|6e-91|333|osa:4334183|[EC:1.14.-.-]	-	GO:0016491//oxidoreductase activity;GO:0005506//iron ion binding	GO:0008152//metabolic process	gi|195612138|gb|ACG27899.1|/0/cytochrome P450 CYP81N4 [Zea mays]
GRMZM2G116114_T01|pacid:20826825	-2.04613	-1.98466	-1.02184	2.85022	0.660587	-	-	-	-	gi|242055013|ref|XP_002456652.1|/7.89295e-31/hypothetical protein SORBIDRAFT_03g040200 [Sorghum bicolor]
GRMZM2G020411_T01|pacid:20857389	-1.04613	3.01534	1.43759	2.85022	-0.924375	-	-	-	-	gi|219362561|ref|NP_001136843.1|/3.29638e-92/uncharacterized protein LOC100216994 [Zea mays]
GRMZM2G421256_T01|pacid:20845614	1.71941	2.55139	3.48912	2.84024	3.46794	K12133|1|3e-23|108|ath:AT1G01060|LATE ELONGATED HYPOCOTYL;K12134|3|3e-21|102|aly:ARALYDRAFT_904154|circadian clock associated 1	GO:0043231//intracellular membrane-bounded organelle	GO:0003676//nucleic acid binding	-	gi|226499036|ref|NP_001145595.1|/0/uncharacterized protein LOC100279070 [Zea mays]
GRMZM2G018070_T01|pacid:20848771	-1.01245	1.79814	-0.21611	2.83961	1.66059	K15692|1|1e-07|55.8|smo:SELMODRAFT_67002|E3 ubiquitin-protein ligase RNF13 [EC:6.3.2.19];K11982|3|1e-07|55.8|vvi:100262515|E3 ubiquitin-protein ligase RNF115/126 [EC:6.3.2.19];K13148|5|4e-06|50.8|vvi:100261060|integrator complex subunit 11 [EC:3.1.27.-]	-	GO:0046914//transition metal ion binding	-	gi|226499344|ref|NP_001147769.1|/1.52929e-71/LOC100281379 [Zea mays]
GRMZM2G165726_T01|pacid:20882082	0.712864	3.45445	2.67004	2.83869	3.14997	-	GO:0043231//intracellular membrane-bounded organelle	-	-	gi|195607544|gb|ACG25602.1|/2.78383e-123/hypothetical protein [Zea mays]
GRMZM2G022979_T01|pacid:20832733	-4.04613	1.82269	-2.43688	2.83773	-0.017485	-	-	-	-	gi|219362807|ref|NP_001136780.1|/1.55862e-77/uncharacterized protein LOC100216923 [Zea mays]
GRMZM2G098167_T01|pacid:20880990	0.538835	3.7568	4.00053	2.82513	4.74096	K13993|1|1e-26|119|pop:POPTR_832078|HSP20 family protein	-	-	GO:0000302//response to reactive oxygen species;GO:0009642//response to light intensity	gi|212275694|ref|NP_001130499.1|/1.92313e-75/uncharacterized protein LOC100191598 [Zea mays]
GRMZM2G061487_T01|pacid:20866946	-0.353183	2.76718	1.0687	2.8208	2.15205	K09286|1|9e-29|126|osa:4330752|EREBP-like factor	-	-	-	gi|195626986|gb|ACG35323.1|/6.92625e-79/DRE binding factor 1 [Zea mays]
GRMZM2G527017_T01|pacid:20853049	0.19488	2.98217	-0.311348	2.81821	-0.061879	-	-	-	-	gi|293331303|ref|NP_001169747.1|/1.67604e-105/uncharacterized protein LOC100383628 [Zea mays]
GRMZM2G039757_T01|pacid:20835168	0.089387	2.74738	1.25118	2.81358	2.16051	-	-	-	-	gi|242046452|ref|XP_002461097.1|/0/hypothetical protein SORBIDRAFT_02g040640 [Sorghum bicolor]
GRMZM2G162278_T01|pacid:20854731	-2.63109	-0.695155	-8.3382	2.7996	0.227628	-	-	-	-	gi|219362513|ref|NP_001136840.1|/1.61611e-129/uncharacterized protein LOC100216990 [Zea mays]
GRMZM5G822895_T01|pacid:20849569	0.953872	1.01534	1.97816	2.7996	5.02982	-	-	-	-	-
GRMZM2G092474_T01|pacid:20829451	-2.63109	1.01534	3.95544	2.7996	3.28508	-	GO:0031410//cytoplasmic vesicle	-	-	gi|242054749|ref|XP_002456520.1|/3.07026e-112/hypothetical protein SORBIDRAFT_03g037720 [Sorghum bicolor]
GRMZM2G497928_T01|pacid:20838708	-8.05421	1.37791	-0.244234	2.7996	0.853232	-	-	-	-	-
GRMZM2G053170_T01|pacid:20839242	2.61684	1.88981	2.71512	2.7996	3.01422	-	-	-	-	gi|195646364|gb|ACG42650.1|/2.33149e-24/hypothetical protein [Zea mays]
GRMZM2G062390_T01|pacid:20875015	0.538835	1.92223	1.30009	2.7996	3.63021	K00430|1|4e-94|344|pop:POPTR_1106291|peroxidase [EC:1.11.1.7]	-	GO:0016209//antioxidant activity;GO:0005506//iron ion binding;GO:0016787//hydrolase activity	GO:0006950//response to stress;GO:0008152//metabolic process	gi|238006440|gb|ACR34255.1|/7.86943e-167/unknown [Zea mays]
GRMZM2G351941_T01|pacid:20851890	1.09138	2.15284	1.56312	2.7996	1.92362	K13430|1|9e-129|459|pop:POPTR_413452|serine/threonine-protein kinase PBS1 [EC:2.7.11.1]	GO:0043231//intracellular membrane-bounded organelle	GO:0004672//protein kinase activity;GO:0032559	GO:0006464//cellular protein modification process	gi|226492635|ref|NP_001152251.1|/0/protein kinase APK1B [Zea mays]
GRMZM2G171073_T02|pacid:20870376	1.2758	2.96954	1.62201	2.7996	2.46794	-	GO:0044464//cell part	GO:0046914//transition metal ion binding	-	gi|226508916|ref|NP_001146099.1|/0/uncharacterized protein LOC100279631 [Zea mays]
GRMZM2G014797_T01|pacid:20825758	-1.63109	3.01534	-1.6068	2.7996	0.075625	-	-	-	GO:0050896//response to stimulus	gi|242052919|ref|XP_002455605.1|/2.38877e-25/hypothetical protein SORBIDRAFT_03g013820 [Sorghum bicolor]
GRMZM2G173965_T01|pacid:20851611	3.2018	3.1028	3.56312	2.7996	1.66059	K11228|1|1e-29|129|ota:Ot13g01170|mitogen-activated protein kinase kinase kinase [EC:2.7.11.1];K13414|2|4e-28|124|vvi:100264291|mitogen-activated protein kinase kinase kinase 1, plant [EC:2.7.11.25];K13413|3|2e-25|115|rcu:RCOM_0727440|mitogen-activated protein kinase kinase 4/5, plant [EC:2.7.12.2]	GO:0043231//intracellular membrane-bounded organelle	-	-	gi|242058439|ref|XP_002458365.1|/6.31855e-138/hypothetical protein SORBIDRAFT_03g032140 [Sorghum bicolor]
GRMZM2G157716_T02|pacid:20836776	3.53884	4.33727	1.56312	2.7996	1.07563	K15031|1|3e-12|70.9|vvi:100852464|transcription termination factor, mitochondrial	GO:0043231//intracellular membrane-bounded organelle	-	-	gi|226491702|ref|NP_001150940.1|/1.01165e-117/mTERF-like protein [Zea mays]
GRMZM2G169943_T01|pacid:20820455	-0.046128	4.33727	5.14808	2.7996	3.07563	K00002|1|6e-65|246|osa:4338987|alcohol dehydrogenase (NADP+) [EC:1.1.1.2];K00011|2|2e-62|238|ath:AT2G37790|aldehyde reductase [EC:1.1.1.21];K08243|3|4e-48|191|gmx:547911|6'-deoxychalcone synthase [EC:2.3.1.170]	-	GO:0004033//aldo-keto reductase (NADP) activity	GO:0050896//response to stimulus;GO:0008152//metabolic process	gi|363543269|ref|NP_001241850.1|/4.58777e-179/aldose reductase [Zea mays]
GRMZM2G001799_T01|pacid:20840762	1.76123	4.50719	2.14808	2.7996	2.07563	K14484|1|2e-19|95.5|aly:ARALYDRAFT_319024|auxin-responsive protein IAA	GO:0043231//intracellular membrane-bounded organelle	GO:0005515//protein binding	GO:0009725//response to hormone stimulus;GO:0006412//translation	gi|242094818|ref|XP_002437899.1|/2.48332e-57/hypothetical protein SORBIDRAFT_10g004590 [Sorghum bicolor]
GRMZM2G095126_T03|pacid:20863015	0.953872	5.18526	3.43759	2.7996	1.66059	K07407|1|0.0|521|zma:100280970|alpha-galactosidase [EC:3.2.1.22]	GO:0005618//cell wall;GO:0005576//extracellular region;GO:0031410//cytoplasmic vesicle	GO:0043167//ion binding;GO:0015925	GO:0044238//primary metabolic process	gi|194689658|gb|ACF78913.1|/0/unknown [Zea mays]
GRMZM2G308365_T01|pacid:20872323	3.2758	6.20516	4.56312	2.7996	2.07563	K04733|1|9e-45|179|smo:SELMODRAFT_159261|interleukin-1 receptor-associated kinase 4 [EC:2.7.11.1];K13417|3|2e-41|168|ath:AT2G13790|somatic embryogenesis receptor kinase 4 [EC:2.7.10.1 2.7.11.1];K13416|4|3e-41|167|aly:ARALYDRAFT_491347|brassinosteroid insensitive 1-associated receptor kinase 1 [EC:2.7.10.1 2.7.11.1]	GO:0043231//intracellular membrane-bounded organelle;GO:0031410//cytoplasmic vesicle	GO:0004672//protein kinase activity;GO:0032559	GO:0006464//cellular protein modification process	gi|242074620|ref|XP_002447246.1|/1.21273e-175/hypothetical protein SORBIDRAFT_06g031195 [Sorghum bicolor]
GRMZM2G138589_T01|pacid:20839421	1.76123	6.89185	4.56312	2.7996	3.16309	K08150|1|2e-61|235|vvi:100268023|MFS transporter, SP family, solute carrier family 2 (myo-inositol transporter), member 13	GO:0031224//intrinsic to membrane	GO:0022857//transmembrane transporter activity	GO:0006810//transport	gi|226497714|ref|NP_001150711.1|/0/LOC100284344 [Zea mays]
GRMZM2G004856_T01|pacid:20881259	-2.61598	-0.062664	-1.83681	2.79089	-0.821806	-	-	GO:0016798//hydrolase activity, acting on glycosyl bonds	GO:0044238//primary metabolic process	gi|242061704|ref|XP_002452141.1|/2.09617e-161/hypothetical protein SORBIDRAFT_04g020543 [Sorghum bicolor]
GRMZM2G051619_T01|pacid:20821131	-1.50556	3.29737	1.04229	2.78074	1.52308	K04125|1|2e-80|298|pop:POPTR_550316|gibberellin 2-oxidase [EC:1.14.11.13]	-	GO:0016491//oxidoreductase activity	-	gi|226501846|ref|NP_001146872.1|/9.95388e-139/gibberellin 2-beta-dioxygenase [Zea mays]
GRMZM2G460465_T01|pacid:20847380	-0.440407	1.1642	-0.021842	2.77246	1.671	-	-	-	-	gi|195658321|gb|ACG48628.1|/1.15261e-16/hypothetical protein [Zea mays]
GRMZM5G804323_T01|pacid:20847504	1.45637	2.7523	1.56312	2.76483	1.57812	K08901|1|1e-82|305|zma:542279|photosystem II oxygen-evolving enhancer protein 3	GO:0009523//photosystem II;GO:0009507//chloroplast	-	-	gi|195611174|gb|ACG27417.1|/2.32738e-84/oxygen-evolving enhancer protein 3-1 [Zea mays]
GRMZM2G097983_T01|pacid:20840490	-2.32906	1.41048	-2.21167	2.75661	-0.866272	-	-	-	-	gi|226531420|ref|NP_001145249.1|/3.45472e-107/uncharacterized protein LOC100278533 [Zea mays]
GRMZM5G834952_T01|pacid:20857201	-2.10502	0.926071	-3.34377	2.75565	0.849621	-	-	-	-	gi|308080046|ref|NP_001183509.1|/1.63764e-12/uncharacterized protein LOC100501983 [Zea mays]
GRMZM2G056369_T01|pacid:20836549	-6.60072	-2.53925	-4.57643	2.75506	0.207536	K01637|1|0.0|1000|sbi:SORBI_02g035150|isocitrate lyase [EC:4.1.3.1]	GO:0005777//peroxisome	GO:0016833//oxo-acid-lyase activity	GO:0009060//aerobic respiration;GO:0043436;GO:0044262//cellular carbohydrate metabolic process	gi|194702636|gb|ACF85402.1|/0/unknown [Zea mays]
GRMZM2G462258_T01|pacid:20845982	-6.67077	-1.98466	-6.67077	2.74713	-0.339413	K01177|1|5e-17|86.7|sbi:SORBI_01g047500|beta-amylase [EC:3.2.1.2]	GO:0043231//intracellular membrane-bounded organelle	GO:0016798//hydrolase activity, acting on glycosyl bonds	GO:0005975//carbohydrate metabolic process	gi|226500784|ref|NP_001151271.1|/1.40563e-67/beta-amylase [Zea mays]
GRMZM2G035992_T01|pacid:20831337	1.86076	0.822693	2.22609	2.74713	0.660587	-	-	-	-	gi|226491886|ref|NP_001142039.1|/1.87571e-128/uncharacterized protein LOC100274194 [Zea mays]
GRMZM2G174441_T01|pacid:20823642	-0.046128	2.1028	-1.02184	2.74713	0.660587	-	-	-	-	gi|238010696|gb|ACR36383.1|/2.7091e-75/unknown [Zea mays]
GRMZM2G026980_T01|pacid:20881438	-1.30916	2.7967	1.09364	2.74713	1.57812	K08235|1|1e-100|365|vvi:100252949|xyloglucan:xyloglucosyl transferase [EC:2.4.1.207]	GO:0005576//extracellular region;GO:0031410//cytoplasmic vesicle;GO:0030312//external encapsulating structure	GO:0016798//hydrolase activity, acting on glycosyl bonds;GO:0016758//transferase activity, transferring hexosyl groups	GO:0044042//glucan metabolic process	gi|162460193|ref|NP_001105367.1|/2.31154e-155/xyloglucan endotransglycosylase homolog1 precursor [Zea mays]
GRMZM2G118047_T01|pacid:20840975	2.05341	4.32693	3.58019	2.73947	2.99619	-	-	GO:0003677//DNA binding	GO:0006351//transcription, DNA-dependent	gi|238010684|gb|ACR36377.1|/8.29008e-141/unknown [Zea mays]
GRMZM2G062244_T01|pacid:20843355	-2.63109	1.6003	-1.02184	2.72921	0.298017	K09338|1|5e-30|129|ath:AT4G36740|homeobox-leucine zipper protein	-	GO:0003677//DNA binding	GO:0006351//transcription, DNA-dependent	gi|242046102|ref|XP_002460922.1|/5.42457e-82/hypothetical protein SORBIDRAFT_02g037560 [Sorghum bicolor]
GRMZM2G156376_T01|pacid:20841459	-2.63109	1.04509	-1.28488	2.72016	-0.18741	-	-	-	-	gi|219887401|gb|ACL54075.1|/2.41388e-31/unknown [Zea mays]
GRMZM2G019209_T01|pacid:20857441	-1.93921	2.72429	0.563121	2.71807	0.867038	-	GO:0044464//cell part	-	GO:0006810//transport	gi|242067092|ref|XP_002454835.1|/0/hypothetical protein SORBIDRAFT_04g038240 [Sorghum bicolor]
GRMZM2G309731_T01|pacid:20863676	-2.36806	3.18526	-1.34377	2.71471	1.07563	K09286|1|3e-13|72.8|ath:AT1G43160|EREBP-like factor	-	-	-	gi|242082051|ref|XP_002445794.1|/3.21436e-25/hypothetical protein SORBIDRAFT_07g025843 [Sorghum bicolor]
GRMZM2G700192_T01|pacid:20833103	-2.28317	1.1804	-1.6068	2.7094	-0.720842	-	-	-	-	gi|219362807|ref|NP_001136780.1|/2.07696e-112/uncharacterized protein LOC100216923 [Zea mays]
GRMZM2G102860_T01|pacid:20873127	-2.54863	0.097801	-3.1093	2.69919	-0.011838	-	-	-	-	gi|219362737|ref|NP_001136629.1|/1.23971e-75/uncharacterized protein LOC100216755 [Zea mays]
GRMZM5G824938_T01|pacid:20835326	0.176265	0.600301	-0.021842	2.69268	2.01422	-	-	-	-	-
GRMZM2G430607_T01|pacid:20845226	-1.04613	1.18526	-1.02184	2.69268	0.075625	K16055|1|6e-116|416|zma:100281927|trehalose 6-phosphate synthase/phosphatase [EC:2.4.1.15 3.1.3.12]	GO:0043231//intracellular membrane-bounded organelle	GO:0019203//carbohydrate phosphatase activity;GO:0035251//UDP-glucosyltransferase activity	GO:0005991//trehalose metabolic process	gi|226498976|ref|NP_001148318.1|/6.22944e-115/LOC100281927 [Zea mays]
GRMZM2G106092_T01|pacid:20843425	-2.04613	3.1028	-0.436879	2.69268	-0.339413	-	-	-	-	gi|223949957|gb|ACN29062.1|/1.16731e-20/unknown [Zea mays]
GRMZM2G046317_T01|pacid:20835079	-3.99514	0.940791	-2.61722	2.68708	0.349001	-	-	-	-	gi|259490739|ref|NP_001158970.1|/5.48852e-77/uncharacterized protein LOC100303919 [Zea mays]
GRMZM2G176647_T01|pacid:20849056	-1.07527	1.32568	0.378696	2.68377	0.264658	K08518|1|1e-92|340|smo:SELMODRAFT_449132|syntaxin-binding protein 5	-	-	-	gi|218195382|gb|EEC77809.1|/0/hypothetical protein OsI_16999 [Oryza sativa Indica Group]
GRMZM2G478417_T01|pacid:20862332	0.644188	2.67485	1.21917	2.68256	1.93812	K14432|1|4e-98|357|bdi:100836269|ABA responsive element binding factor	-	GO:0005488//binding	-	gi|195634835|gb|ACG36886.1|/2.21562e-112/bZIP transcription factor ABI5 [Zea mays]
GRMZM2G031591_T01|pacid:20863299	0.901405	2.4368	1.81466	2.67674	3.08845	-	-	-	-	gi|226533492|ref|NP_001145209.1|/1.0509e-95/uncharacterized protein LOC100278465 [Zea mays]
GRMZM2G450498_T01|pacid:20866492	-2.14128	0.870141	-2.99147	2.67127	0.62956	K01761|1|0.0|769|zma:100285862|methionine-gamma-lyase [EC:4.4.1.11]	GO:0044444//cytoplasmic part	GO:0016740//transferase activity;GO:0048037//cofactor binding;GO:0016846//carbon-sulfur lyase activity	GO:0009087//methionine catabolic process	gi|226507852|ref|NP_001152224.1|/0/O-succinylhomoserine sulfhydrylase [Zea mays]
GRMZM2G175444_T01|pacid:20827010	-1.36806	0.278373	-0.34377	2.67031	1.56105	-	-	-	-	gi|226504670|ref|NP_001152295.1|/1.40577e-82/lachrymatory-factor synthase [Zea mays]
GRMZM2G106303_T01|pacid:20839750	-0.368056	0.500765	0.463585	2.67031	4.39755	K05894|1|0.0|718|zma:732815|12-oxophytodienoic acid reductase [EC:1.3.1.42]	-	GO:0003824//catalytic activity;GO:0000166//nucleotide binding	GO:0006950//response to stress;GO:0009694//jasmonic acid metabolic process	gi|194688462|gb|ACF78315.1|/0/unknown [Zea mays]
GRMZM2G300784_T01|pacid:20864239	-6.94023	0.600301	-2.34377	2.67031	-1.2463	-	-	-	-	gi|195613992|gb|ACG28826.1|/2.20397e-19/hypothetical protein [Zea mays]
GRMZM2G149756_T01|pacid:20829410	-1.78309	0.941338	0.115662	2.67031	2.81979	K09286|1|4e-16|84.3|ath:AT1G43160|EREBP-like factor	-	-	-	gi|357131367|ref|XP_003567310.1|/7.54374e-40/PREDICTED: uncharacterized protein LOC100840520 [Brachypodium distachyon]
GRMZM2G430029_T01|pacid:20856203	-0.783093	2.01534	0.463585	2.67031	0.075625	-	-	-	-	gi|212276227|ref|NP_001130138.1|/1.53065e-34/uncharacterized protein LOC100191232 [Zea mays]
GRMZM2G499981_T01|pacid:20855694	-11.3302	0.684133	-5.30724	2.66103	-0.565921	-	-	-	-	gi|344313268|gb|AEN14329.1|/1.42125e-13/hypothetical protein rf1-C2-g14 [Zea mays]
GRMZM2G063756_T01|pacid:20859921	-0.153043	-1.47009	-1.8292	2.66062	0.791832	K13225|1|1e-147|521|zma:100382554|cytochrome P450, family 71, subfamily C, polypeptide 1 (3-hydroxyindolin-2-one monooxygenase) [EC:1.14.13.139];K13223|2|2e-85|315|zma:100192631|cytochrome P450, family 71, subfamily C, polypeptide 4 (indole-2-monooxygenase) [EC:1.14.13.137];K13267|3|1e-74|280|gmx:100814284|cytochrome P450, family 71, subfamily D, polypeptide 9 (flavonoid 6-hydroxylase) [EC:1.14.1…	GO:0031224//intrinsic to membrane	GO:0016491//oxidoreductase activity;GO:0005506//iron ion binding	GO:0008152//metabolic process	gi|18377406|gb|AAL66768.1|/0/cytochrome P450 monooxygenase CYP71C3v2 [Zea mays subsp. mays]
GRMZM2G434935_T01|pacid:20822010	-0.811662	1.97227	-3.1093	2.65966	-0.311399	-	-	-	-	gi|242094068|ref|XP_002437524.1|/1.53068e-06/hypothetical protein SORBIDRAFT_10g028690 [Sorghum bicolor]
GRMZM2G031724_T01|pacid:20852530	-0.192969	2.85556	0.27189	2.65275	2.31125	K04125|1|1e-154|545|sbi:SORBI_03g035000|gibberellin 2-oxidase [EC:1.14.11.13]	-	GO:0046914//transition metal ion binding;GO:0003824//catalytic activity	GO:0016101//diterpenoid metabolic process	gi|242054465|ref|XP_002456378.1|/1.23174e-153/hypothetical protein SORBIDRAFT_03g035000 [Sorghum bicolor]
GRMZM2G350693_T01|pacid:20873446	-2.04613	-0.284222	-2.43688	2.65045	0.467942	-	-	-	-	gi|195609652|gb|ACG26656.1|/1.80174e-23/hypothetical protein [Zea mays]
GRMZM2G064679_T01|pacid:20822015	0.041335	2.82269	0.978158	2.65045	0.882979	-	-	GO:0016671//oxidoreductase activity, acting on a sulfur group of donors, disulfide as acceptor	GO:0008152//metabolic process	gi|226500622|ref|NP_001144678.1|/4.07236e-74/uncharacterized protein LOC100277705 [Zea mays]
GRMZM2G146034_T01|pacid:20856647	0.144394	-0.054203	0.899684	2.64355	2.10918	K05658|1|0.0|1565|sbi:SORBI_04g006100|ATP-binding cassette, subfamily B (MDR/TAP), member 1	GO:0031224//intrinsic to membrane	GO:0017111//nucleoside-triphosphatase activity;GO:0015405;GO:0032559	GO:0006810//transport;GO:0009207	gi|242064316|ref|XP_002453447.1|/0/hypothetical protein SORBIDRAFT_04g006100 [Sorghum bicolor]
GRMZM2G438551_T02|pacid:20829996	-6.82245	-0.984662	-6.82245	2.6361	1.24555	-	GO:0031410//cytoplasmic vesicle	GO:0004866//endopeptidase inhibitor activity	GO:0051346//negative regulation of hydrolase activity	gi|238013724|gb|ACR37897.1|/2.65354e-92/unknown [Zea mays]
GRMZM2G030106_T02|pacid:20855229	2.1238	1.6003	2.50172	2.6361	1.53506	K07021|1|1e-40|166|olu:OSTLU_2719|;K13418|2|7e-08|57.4|ath:AT1G71830|somatic embryogenesis receptor kinase 1 [EC:2.7.10.1 2.7.11.1]	GO:0009536//plastid	GO:0003676//nucleic acid binding;GO:0016787//hydrolase activity	GO:0003006//developmental process involved in reproduction	gi|242060800|ref|XP_002451689.1|/2.54142e-149/hypothetical protein SORBIDRAFT_04g005900 [Sorghum bicolor]
AC191575.2_FGT001|pacid:20862914	2.2758	2.47477	1.30009	2.6361	3.12002	K07025|1|2e-116|417|bdi:100821281|putative hydrolase of the HAD superfamily	-	GO:0003824//catalytic activity	-	gi|212721430|ref|NP_001132215.1|/5.00751e-163/uncharacterized protein LOC100193647 [Zea mays]
GRMZM2G069722_T01|pacid:20869793	-2.21605	-0.154587	0.393196	2.62967	1.9057	K00517|1|0.0|679|osa:4334183|[EC:1.14.-.-]	GO:0031410//cytoplasmic vesicle	GO:0016491//oxidoreductase activity;GO:0005506//iron ion binding	GO:0008152//metabolic process	gi|242038043|ref|XP_002466416.1|/0/hypothetical protein SORBIDRAFT_01g007420 [Sorghum bicolor]
GRMZM2G140153_T01|pacid:20849545	-0.894125	1.09334	0.267665	2.62967	0.606139	-	-	-	-	gi|259489902|ref|NP_001159251.1|/8.9388e-102/uncharacterized protein LOC100304341 [Zea mays]
GRMZM5G853844_T01|pacid:20849567	-2.33153	0.859219	-1.84781	2.6257	-0.080495	-	-	-	-	gi|226493060|ref|NP_001143762.1|/1.81634e-36/uncharacterized protein LOC100276524 [Zea mays]
AC209636.2_FGT003|pacid:20821763	-0.783093	1.6003	-0.34377	2.62451	0.753696	K14493|1|2e-20|98.6|ppp:PHYPADRAFT_118478|gibberellin receptor GID1 [EC:3.-.-.-]	-	-	-	-
GRMZM2G029382_T01|pacid:20819988	0.631944	2.248	0.978158	2.62451	1.61168	K06630|1|3e-41|167|aly:ARALYDRAFT_313117|tyrosine 3-monooxygenase/tryptophan 5-monooxygenase activation protein	-	-	-	-
GRMZM2G166548_T01|pacid:20827304	1.26421	4.13967	0.141657	2.61517	0.186656	-	-	-	-	gi|242059661|ref|XP_002458976.1|/2.39449e-67/hypothetical protein SORBIDRAFT_03g043660 [Sorghum bicolor]
GRMZM5G832381_T01|pacid:20880674	-3.04613	-0.662733	-1.43688	2.60695	1.16309	-	-	-	-	gi|308080622|ref|NP_001183690.1|/5.89713e-81/uncharacterized protein LOC100502284 [Zea mays]
GRMZM2G404375_T02|pacid:20872657	-0.63109	0.015338	0.715124	2.60367	-0.0943	K07021|1|2e-41|169|olu:OSTLU_2719|;K11838|2|9e-17|77.8|pop:POPTR_822682|ubiquitin carboxyl-terminal hydrolase 7 [EC:3.1.2.15]	GO:0009536//plastid	GO:0043169//cation binding;GO:0003676//nucleic acid binding;GO:0016787//hydrolase activity	GO:0003006//developmental process involved in reproduction	gi|242060800|ref|XP_002451689.1|/1.04337e-96/hypothetical protein SORBIDRAFT_04g005900 [Sorghum bicolor]
GRMZM2G322328_T01|pacid:20820118	0.332384	1.94134	0.115662	2.60105	1.50858	K03885|1|0.0|1050|sbi:SORBI_10g027690|NADH dehydrogenase [EC:1.6.99.3]	GO:0043231//intracellular membrane-bounded organelle	GO:0046872//metal ion binding;GO:0050662//coenzyme binding;GO:0050136//NADH dehydrogenase (quinone) activity	GO:0008152//metabolic process	gi|242096782|ref|XP_002438881.1|/0/hypothetical protein SORBIDRAFT_10g027690 [Sorghum bicolor]
GRMZM2G404608_T01|pacid:20839198	-1.78309	2.18526	-1.34377	2.60105	1.79809	-	-	-	-	gi|33321049|gb|AAQ06293.1|/4.88671e-21/unknown [Zea mays]
GRMZM2G344630_T01|pacid:20830583	-3.72795	1.1061	-2.20117	2.5989	0.201155	K03239|1|1e-10|65.5|vvi:100244672|translation initiation factor eIF-2B subunit alpha	-	-	-	gi|226505388|ref|NP_001147495.1|/9.73768e-85/GTP binding protein [Zea mays]
GRMZM2G122654_T01|pacid:20876354	-7.35957	-3.56962	-1.6068	2.5971	1.81259	K16083|1|4e-137|486|osa:4329725|cytochrome P450, family 71, subfamily Z, polypeptide 6 (ent-isokaurene C2-hydroxylase) [EC:1.14.13.143];K13267|2|9e-91|332|gmx:100814284|cytochrome P450, family 71, subfamily D, polypeptide 9 (flavonoid 6-hydroxylase) [EC:1.14.13.-];K16085|3|5e-82|303|osa:4335091|cytochrome P450, family 99, subfamily A, polypeptide 3 (9beta-pimara-7,15-diene oxidase) [EC:1.14.13.14…	GO:0031410//cytoplasmic vesicle	GO:0016491//oxidoreductase activity;GO:0005506//iron ion binding	GO:0008152//metabolic process	gi|226499698|ref|NP_001142188.1|/0/uncharacterized protein LOC100274356 [Zea mays]
GRMZM2G020940_T01|pacid:20864714	-0.286934	2.43796	1.54971	2.59624	1.86625	-	-	-	-	gi|226507242|ref|NP_001142211.1|/0/uncharacterized protein LOC100274379 [Zea mays]
GRMZM2G083935_T01|pacid:20841654	-1.63109	2.88981	0.463585	2.59314	1.0432	K13030|1|2e-117|421|sbi:SORBI_01g001220|cyanohydrin beta-glucosyltransferase [EC:2.4.1.85];K13228|2|7e-62|236|zma:100274317|UDP-glucosyltransferase BX9 [EC:2.4.1.202];K13691|3|5e-61|234|vvi:100242294|pathogen-inducible salicylic acid glucosyltransferase [EC:2.4.1.-];K13493|4|7e-59|226|ath:AT5G05870|cytokinin-N-glucosyltransferase [EC:2.4.1.-]	GO:0043231//intracellular membrane-bounded organelle	GO:0016757//transferase activity, transferring glycosyl groups	-	gi|293331219|ref|NP_001168449.1|/0/uncharacterized protein LOC100382222 [Zea mays]
GRMZM2G381076_T01|pacid:20821805	-2.69522	0.036097	-1.67093	2.58762	-0.747498	K13430|1|8e-128|456|pop:POPTR_413452|serine/threonine-protein kinase PBS1 [EC:2.7.11.1]	GO:0043231//intracellular membrane-bounded organelle	GO:0004672//protein kinase activity;GO:0032559	GO:0006464//cellular protein modification process	gi|226492635|ref|NP_001152251.1|/0/protein kinase APK1B [Zea mays]
GRMZM2G047299_T02|pacid:20862545	-0.247762	2.84933	-0.638513	2.58762	-0.126009	-	-	-	-	gi|242032607|ref|XP_002463698.1|/8.56837e-10/hypothetical protein SORBIDRAFT_01g004470 [Sorghum bicolor]
GRMZM2G118047_T02|pacid:20840976	1.4964	3.71819	2.70252	2.58762	3.23154	-	-	GO:0003677//DNA binding	GO:0006351//transcription, DNA-dependent	gi|226507216|ref|NP_001146120.1|/9.71749e-124/uncharacterized protein LOC100279662 [Zea mays]
AC209050.3_FGT003|pacid:20824435	-6.46836	-2.30659	-0.758807	2.5772	2.21313	K13424|1|2e-17|88.6|sbi:SORBI_09g023270|WRKY transcription factor 33	-	-	-	-
GRMZM2G305066_T01|pacid:20850589	-6.91109	-0.207054	-1.8292	2.5772	0.968709	K11228|1|9e-27|119|ota:Ot13g01170|mitogen-activated protein kinase kinase kinase [EC:2.7.11.1];K13414|2|1e-23|109|vvi:100264291|mitogen-activated protein kinase kinase kinase 1, plant [EC:2.7.11.25]	-	-	-	gi|242054123|ref|XP_002456207.1|/2.18357e-128/hypothetical protein SORBIDRAFT_03g032130 [Sorghum bicolor]
GRMZM2G002805_T01|pacid:20877494	-2.36806	0.015338	-0.34377	2.5772	0.923621	-	GO:0043231//intracellular membrane-bounded organelle	GO:0005488//binding	-	gi|226532458|ref|NP_001148033.1|/2.9996e-53/ZFP16-2 [Zea mays]
GRMZM2G366532_T01|pacid:20840578	-3.28384	0.015338	4.22609	2.5772	5.02982	K03283|1|0.0|1092|sbi:SORBI_01g039390|heat shock 70kDa protein 1/8	-	GO:0032559	GO:0050896//response to stimulus	gi|242036147|ref|XP_002465468.1|/0/hypothetical protein SORBIDRAFT_01g039390 [Sorghum bicolor]
AC148152.3_FGT005|pacid:20845725	0.894979	0.278373	0.504227	2.5772	-0.760877	K13229|1|1e-157|554|zma:541977|2,4-dihydroxy-1,4-benzoxazin-3-one-glucoside dioxygenase [EC:1.14.20.2];K06892|2|2e-42|171|pop:POPTR_550478|;K00475|3|3e-34|144|gmx:732548|naringenin 3-dioxygenase [EC:1.14.11.9]	-	GO:0003824//catalytic activity	GO:0008152//metabolic process	gi|226504346|ref|NP_001149209.1|/0/1-aminocyclopropane-1-carboxylate oxidase [Zea mays]
GRMZM2G000752_T01|pacid:20870935	-6.77967	0.304845	-2.19177	2.5772	-3.0943	-	-	-	-	gi|195613992|gb|ACG28826.1|/9.30661e-26/hypothetical protein [Zea mays]
GRMZM2G301148_T01|pacid:20861289	-0.461165	0.822693	1.14808	2.5772	3.39755	K13496|1|2e-28|125|ath:AT2G36780|UDP-glucosyl transferase 73C [EC:2.4.1.-]	-	-	-	gi|242080129|ref|XP_002444833.1|/3.63443e-164/hypothetical protein SORBIDRAFT_07g028920 [Sorghum bicolor]
GRMZM2G411766_T01|pacid:20849787	-4.45475	1.01534	-4.45475	2.5772	4.77606	K13424|1|8e-12|69.7|zma:100279301|WRKY transcription factor 33;K13425|5|1e-11|68.9|rcu:RCOM_1616660|WRKY transcription factor 22	-	GO:0003677//DNA binding	-	gi|242058209|ref|XP_002458250.1|/1.56694e-116/hypothetical protein SORBIDRAFT_03g029920 [Sorghum bicolor]
GRMZM2G174449_T01|pacid:20855103	-1.04613	1.18526	0.300086	2.5772	2.93361	-	-	-	-	gi|226501066|ref|NP_001141220.1|/0/uncharacterized protein LOC100273307 [Zea mays]
GRMZM2G059939_T02|pacid:20819955	-2.36806	1.27837	-2.34377	2.5772	0.075625	K09287|1|8e-127|443|sbi:SORBI_09g027530|RAV-like factor	-	-	GO:0006351//transcription, DNA-dependent	gi|226497110|ref|NP_001141742.1|/1.44368e-151/uncharacterized protein LOC100273875 [Zea mays]
GRMZM5G881077_T01|pacid:20846412	2.2758	1.33727	3.43759	2.5772	2.53506	-	GO:0031224//intrinsic to membrane;GO:0009536//plastid	GO:0005254//chloride channel activity	GO:0015698//inorganic anion transport	gi|242082347|ref|XP_002445942.1|/3.35198e-17/hypothetical protein SORBIDRAFT_07g028460 [Sorghum bicolor]
GRMZM2G119970_T02|pacid:20823073	-3.04613	1.71578	0.563121	2.5772	0.24555	K06901|1|0.0|661|zma:100280431|putative MFS transporter, AGZA family, xanthine/uracil permease	GO:0044464//cell part	GO:0015205//nucleobase transmembrane transporter activity	GO:0006863//purine nucleobase transport	gi|226491608|ref|NP_001146825.1|/0/uncharacterized protein LOC100280431 [Zea mays]
GRMZM2G042154_T01|pacid:20824486	2.53884	2.01534	4.78551	2.5772	3.07563	K14638|1|5e-54|209|ppp:PHYPADRAFT_134814|solute carrier family 15 (peptide/histidine transporter), member 3/4	-	-	-	-
GRMZM2G306945_T01|pacid:20865981	2.76123	4.01534	4.06562	2.5772	2.07563	K00234|1|6e-57|219|zma:100279930|succinate dehydrogenase (ubiquinone) flavoprotein subunit [EC:1.3.5.1]	GO:0030312//external encapsulating structure;GO:0005746//mitochondrial respiratory chain	GO:0046914//transition metal ion binding;GO:0050662//coenzyme binding;GO:0000104//succinate dehydrogenase activity;GO:0032559	GO:0022904//respiratory electron transport chain;GO:0009060//aerobic respiration	gi|195647178|gb|ACG43057.1|/5.40472e-56/succinate dehydrogenase flavoprotein subunit,mitochondrial precursor [Zea mays]
GRMZM2G480106_T01|pacid:20837323	2.53884	4.1028	3.43759	2.5772	2.53506	K11982|1|7e-12|69.3|sbi:SORBI_03g011120|E3 ubiquitin-protein ligase RNF115/126 [EC:6.3.2.19];K05283|4|9e-10|62.4|aly:ARALYDRAFT_354960|phosphatidylinositol glycan, class W [EC:2.3.-.-]	-	-	-	gi|226497324|ref|NP_001144642.1|/4.25199e-91/uncharacterized protein LOC100277663 [Zea mays]
GRMZM2G008740_T01|pacid:20835312	2.58614	4.248	3.61043	2.5772	3.98251	-	-	-	-	gi|226528912|ref|NP_001145323.1|/1.41022e-63/uncharacterized protein LOC100278645 [Zea mays]
GRMZM2G470103_T01|pacid:20842194	2.86076	4.26327	3.50172	2.5772	1.66059	-	-	-	-	gi|242045808|ref|XP_002460775.1|/3.61826e-16/hypothetical protein SORBIDRAFT_02g034730 [Sorghum bicolor]
GRMZM2G117369_T01|pacid:20832885	2.76123	4.26327	3.56312	2.5772	0.075625	-	GO:0043231//intracellular membrane-bounded organelle	GO:0004457//lactate dehydrogenase activity;GO:0050662//coenzyme binding	GO:0008152//metabolic process	gi|226495875|ref|NP_001141496.1|/2.30551e-96/uncharacterized protein LOC100273608 [Zea mays]
GRMZM2G105991_T01|pacid:20825781	4.04134	4.33727	4.93236	2.5772	-3.57252	K13263|1|4e-72|271|gmx:100101902|isoflavone 7-O-glucosyltransferase [EC:2.4.1.170];K08237|2|4e-67|254|vvi:100246482|hydroquinone glucosyltransferase [EC:2.4.1.218]	-	GO:0016757//transferase activity, transferring glycosyl groups	-	gi|224034253|gb|ACN36202.1|/0/unknown [Zea mays]
GRMZM2G170958_T01|pacid:20872240	-4.38613	4.40766	3.14808	2.5772	-4.38613	-	GO:0043231//intracellular membrane-bounded organelle	GO:0003677//DNA binding;GO:0001071//nucleic acid binding transcription factor activity	GO:0006351//transcription, DNA-dependent	gi|226497890|ref|NP_001147238.1|/2.84852e-108/WUSCHEL-related homeobox 11 [Zea mays]
GRMZM2G305900_T01|pacid:20826624	-0.057716	1.67891	0.361102	2.57528	2.29472	K15400|1|2e-31|135|sbi:SORBI_05g018060|omega-hydroxypalmitate O-feruloyl transferase [EC:2.3.1.188];K13065|5|8e-22|103|osa:4329959|shikimate O-hydroxycinnamoyltransferase [EC:2.3.1.133]	-	GO:0016746//transferase activity, transferring acyl groups	-	gi|242051847|ref|XP_002455069.1|/0/hypothetical protein SORBIDRAFT_03g003830 [Sorghum bicolor]
GRMZM2G108997_T01|pacid:20836753	0.605949	2.73155	1.125	2.55992	1.07563	-	-	-	-	gi|242093764|ref|XP_002437372.1|/3.42884e-19/hypothetical protein SORBIDRAFT_10g025780 [Sorghum bicolor]
AC217975.3_FGT001|pacid:20834856	0.825548	1.98431	0.613394	2.55659	-0.309039	K00898|1|0.0|729|zma:542603|pyruvate dehydrogenase kinase [EC:2.7.11.2]	-	GO:0004673//protein histidine kinase activity;GO:0032559	GO:0006468//protein phosphorylation;GO:0007165//signal transduction	gi|194689508|gb|ACF78838.1|/0/unknown [Zea mays]
GRMZM2G136344_T02|pacid:20873007	-0.401223	2.19976	0.482201	2.55073	0.634115	K09838|1|1e-133|474|zma:100285076|zeaxanthin epoxidase [EC:1.14.13.90]	GO:0009536//plastid	GO:0016709//oxidoreductase activity, acting on paired donors, with incorporation or reduction of molecular oxygen, NAD(P)H as one donor, and incorporation of one atom of oxygen	GO:0009687//abscisic acid metabolic process	gi|226496633|ref|NP_001151443.1|/1.45456e-132/zeaxanthin epoxidase [Zea mays]
GRMZM2G467893_T01|pacid:20865620	-3.00549	2.18526	-1.02184	2.54946	0.250122	-	GO:0044464//cell part	-	-	gi|242033365|ref|XP_002464077.1|/0/hypothetical protein SORBIDRAFT_01g011890 [Sorghum bicolor]
GRMZM2G042278_T01|pacid:20882748	-0.976865	2.15606	0.285826	2.54733	1.26383	-	-	-	-	gi|242063966|ref|XP_002453272.1|/0/hypothetical protein SORBIDRAFT_04g002940 [Sorghum bicolor]
GRMZM2G108527_T01|pacid:20827146	-1.42464	0.707216	-0.552356	2.53973	-0.45489	-	-	-	-	-
GRMZM2G071087_T01|pacid:20876116	1.06935	2.6783	1.3932	2.53656	0.490662	-	GO:0043231//intracellular membrane-bounded organelle	GO:0016791//phosphatase activity	-	gi|226528427|ref|NP_001151619.1|/0/LOC100285253 [Zea mays]
GRMZM2G054162_T02|pacid:20860797	-0.046128	0.278373	-1.34377	2.52829	-0.661341	K15601|1|9e-129|459|osa:4331234|lysine-specific demethylase 3 [EC:1.14.11.-];K11449|4|8e-117|419|vvi:100244450|jumonji domain-containing protein 1C [EC:1.14.11.-]	-	-	-	gi|242063708|ref|XP_002453143.1|/0/hypothetical protein SORBIDRAFT_04g000775 [Sorghum bicolor]
GRMZM2G036351_T01|pacid:20838761	-0.046128	2.01534	1.24119	2.52829	2.45414	K13464|1|2e-61|234|zma:100284433|jasmonate ZIM domain-containing protein	-	-	-	gi|226510526|ref|NP_001150800.1|/1.68924e-60/ZIM motif family protein [Zea mays]
AC196043.3_FGT005|pacid:20857617	-2.36806	2.21697	0.241193	2.52829	0.075625	-	-	-	-	-
GRMZM2G356256_T01|pacid:20820280	-2.68998	1.25412	-2.34377	2.51831	-0.983269	-	-	-	-	gi|212722490|ref|NP_001132860.1|/7.52991e-73/uncharacterized protein LOC100194353 precursor [Zea mays]
GRMZM2G460617_T01|pacid:20824675	-1.63109	2.26327	0.563121	2.5158	1.07563	-	-	-	-	gi|194708298|gb|ACF88233.1|/7.09474e-23/unknown [Zea mays]
GRMZM2G165325_T02|pacid:20855168	0.953872	2.6003	-0.436879	2.5158	0.397553	-	-	-	-	gi|226509523|ref|NP_001143002.1|/2.7534e-85/uncharacterized protein LOC100275463 [Zea mays]
GRMZM2G157168_T01|pacid:20875741	1.79517	2.73416	2.85263	2.5158	1.70012	K15015|1|2e-14|79.0|cre:CHLREDRAFT_196429|solute carrier family 32 (vesicular inhibitory amino acid transporter);K14209|2|8e-13|73.9|rcu:RCOM_0423020|solute carrier family 36 (proton-coupled amino acid transporter)	GO:0031224//intrinsic to membrane	-	-	gi|226506428|ref|NP_001140430.1|/0/uncharacterized protein LOC100272489 [Zea mays]
GRMZM2G176327_T01|pacid:20843814	-0.505559	0.803834	-0.896311	2.51009	3.35766	K09422|1|0.0|644|zma:100192609|myb proto-oncogene protein, plant	GO:0043231//intracellular membrane-bounded organelle	GO:0003676//nucleic acid binding	-	gi|212723654|ref|NP_001131296.1|/0/uncharacterized protein LOC100192609 [Zea mays]
GRMZM2G397684_T01|pacid:20875142	-0.046128	1.91346	0.840655	2.51009	1.00851	K05283|1|5e-08|57.0|aly:ARALYDRAFT_354960|phosphatidylinositol glycan, class W [EC:2.3.-.-];K15692|2|2e-06|52.0|sbi:SORBI_06g034040|E3 ubiquitin-protein ligase RNF13 [EC:6.3.2.19]	GO:0031410//cytoplasmic vesicle	GO:0046914//transition metal ion binding	GO:0009725//response to hormone stimulus;GO:0009743//response to carbohydrate stimulus	gi|242076876|ref|XP_002448374.1|/8.42696e-42/hypothetical protein SORBIDRAFT_06g026220 [Sorghum bicolor]
GRMZM2G073197_T01|pacid:20848906	0.401331	3.84131	1.27361	2.51009	1.82565	-	-	-	-	gi|226491460|ref|NP_001144021.1|/1.39655e-59/uncharacterized protein LOC100276842 [Zea mays]
GRMZM2G004548_T01|pacid:20876130	-0.794589	1.85184	-0.264412	2.50832	0.578125	-	-	-	-	gi|308044347|ref|NP_001183696.1|/7.59997e-95/uncharacterized protein LOC100502289 [Zea mays]
GRMZM5G894233_T02|pacid:20833264	0.605949	1.37791	1.34073	2.50681	1.79183	K14209|1|6e-09|61.6|zma:100216823|solute carrier family 36 (proton-coupled amino acid transporter);K15015|2|1e-07|57.4|vvi:100242701|solute carrier family 32 (vesicular inhibitory amino acid transporter)	GO:0031224//intrinsic to membrane	GO:0022804	GO:0015837//amine transport	gi|295855280|dbj|BAJ07206.1|/0/glycinebetaine/proline transporter [Hordeum vulgare subsp. vulgare]
GRMZM2G434514_T01|pacid:20870375	0.316442	2.88041	2.30009	2.50681	3.24555	-	-	-	GO:0009056//catabolic process	gi|242040459|ref|XP_002467624.1|/2.24007e-42/hypothetical protein SORBIDRAFT_01g031120 [Sorghum bicolor]
GRMZM2G014055_T02|pacid:20822131	-6.9932	-1.56962	-6.9932	2.49474	3.24555	-	-	-	-	-
GRMZM2G064390_T02|pacid:20882625	-0.63109	0.015338	-0.284876	2.49474	1.81259	K03136|1|1e-61|235|zma:100273603|transcription initiation factor TFIIE subunit alpha	-	GO:0008135//translation factor activity, nucleic acid binding	GO:0006412//translation;GO:0006352//DNA-dependent transcription, initiation	gi|293335225|ref|NP_001169634.1|/1.06142e-69/uncharacterized protein LOC100383515 [Zea mays]
GRMZM2G449709_T01|pacid:20834981	-1.19813	0.663037	-0.884338	2.49474	0.213128	-	GO:0043231//intracellular membrane-bounded organelle	-	-	gi|293332025|ref|NP_001168585.1|/1.36994e-39/uncharacterized protein LOC100382369 [Zea mays]
GRMZM2G095904_T01|pacid:20878899	-2.63109	1.23773	-0.606804	2.49474	1.29802	K09422|1|4e-93|339|zma:100285701|myb proto-oncogene protein, plant	-	-	-	gi|226504756|ref|NP_001152064.1|/4.82157e-92/myb-related protein Myb4 [Zea mays]
GRMZM2G479038_T01|pacid:20828334	-0.190518	1.64539	1.1708	2.49474	2.47772	K13496|1|4e-92|337|ath:AT2G36800|UDP-glucosyl transferase 73C [EC:2.4.1.-]	-	GO:0016757//transferase activity, transferring glycosyl groups	-	gi|224030493|gb|ACN34322.1|/0/unknown [Zea mays]
GRMZM2G055158_T01|pacid:20855002	-1.63109	3.2548	0.615588	2.49474	1.81259	K09422|1|4e-115|413|zma:100283401|myb proto-oncogene protein, plant	GO:0043231//intracellular membrane-bounded organelle	GO:0003676//nucleic acid binding	-	gi|226499416|ref|NP_001149774.1|/3.96289e-114/odorant 1 protein [Zea mays]
GRMZM2G052908_T01|pacid:20841725	0.154171	1.11896	1.12401	2.49293	2.36024	K00943|1|1e-20|99.8|ota:Ot07g01210|dTMP kinase [EC:2.7.4.9];K15450|3|5e-12|71.2|ota:Ot09g02370|tRNA wybutosine-synthesizing protein 3 [EC:2.1.1.-];K00476|4|9e-06|50.4|ota:Ot10g00170|aspartate beta-hydroxylase [EC:1.14.11.16]	-	-	-	gi|226497194|ref|NP_001140556.1|/0/uncharacterized protein LOC100272621 [Zea mays]
GRMZM2G404367_T01|pacid:20874768	0.2758	0.737804	1.43759	2.49049	-0.786872	K10999|1|1e-23|68.9|vvi:100254408|cellulose synthase A [EC:2.4.1.12]	GO:0031224//intrinsic to membrane	GO:0016759//cellulose synthase activity;GO:0046914//transition metal ion binding	GO:0045229//external encapsulating structure organization;GO:0009250//glucan biosynthetic process	gi|224034563|gb|ACN36357.1|/4.29691e-42/unknown [Zea mays]
GRMZM2G005825_T01|pacid:20827823	-1.46117	0.015338	-0.436879	2.48409	1.77606	-	-	-	-	-
GRMZM2G026980_T02|pacid:20881437	-1.46117	0.822693	-1.43688	2.48409	1.39755	K08235|1|4e-92|253|ath:AT4G25810|xyloglucan:xyloglucosyl transferase [EC:2.4.1.207]	GO:0005618//cell wall;GO:0031410//cytoplasmic vesicle;GO:0005576//extracellular region;GO:0016020//membrane	GO:0016798//hydrolase activity, acting on glycosyl bonds;GO:0016758//transferase activity, transferring hexosyl groups	GO:0044042//glucan metabolic process;GO:0010476//gibberellin mediated signaling pathway;GO:0009827//plant-type cell wall modification;GO:0032502//developmental process	gi|162460193|ref|NP_001105367.1|/2.14899e-104/xyloglucan endotransglycosylase homolog1 precursor [Zea mays]
GRMZM2G007372_T01|pacid:20881154	-0.746567	1.22179	-0.552356	2.48163	0.834616	K15336|1|5e-29|128|vvi:100259391|tRNA (cytosine38-C5)-methyltransferase [EC:2.1.1.204];K15271|5|2e-17|89.4|rcu:RCOM_1095670|ATP-dependent DNA helicase HFM1/MER3 [EC:3.6.4.12]	-	-	-	gi|223948189|gb|ACN28178.1|/0/unknown [Zea mays]
GRMZM2G451716_T01|pacid:20873468	-2.0096	1.37018	-1.6068	2.47833	-0.029869	K13126|1|1e-08|61.6|vvi:100255846|polyadenylate-binding protein	-	GO:0005488//binding	GO:0009888//tissue development;GO:0040020//regulation of meiosis	gi|242072838|ref|XP_002446355.1|/0/hypothetical protein SORBIDRAFT_06g014670 [Sorghum bicolor]
GRMZM5G847230_T01|pacid:20876042	0.439299	0.278373	0.463585	2.47767	1.84116	-	-	-	-	-
GRMZM2G018275_T01|pacid:20843426	-0.368056	1.98619	0.334302	2.47767	0.601693	-	GO:0031410//cytoplasmic vesicle	-	-	gi|238013750|gb|ACR37910.1|/6.97741e-96/unknown [Zea mays]
GRMZM2G349749_T01|pacid:20863731	-2.03163	-0.756037	-2.6512	2.47402	0.234171	-	GO:0043231//intracellular membrane-bounded organelle	GO:0003824//catalytic activity	GO:0044238//primary metabolic process	gi|226501252|ref|NP_001140826.1|/0/uncharacterized protein LOC100272901 [Zea mays]
GRMZM2G459820_T01|pacid:20833334	-1.0096	2.32239	0.500111	2.46839	1.57158	-	-	-	-	gi|308044317|ref|NP_001183000.1|/3.03817e-52/uncharacterized protein LOC100501320 [Zea mays]
GRMZM2G071484_T01|pacid:20881026	-2.21605	-0.832658	-1.6068	2.46617	2.36513	K09561|1|4e-08|57.8|sbi:SORBI_07g001340|STIP1 homology and U-box containing protein 1 [EC:6.3.2.19]	GO:0043234//protein complex	GO:0019787//small conjugating protein ligase activity	GO:0032446//protein modification by small protein conjugation	gi|242065324|ref|XP_002453951.1|/0/hypothetical protein SORBIDRAFT_04g022080 [Sorghum bicolor]
GRMZM2G176998_T01|pacid:20872119	1.82834	6.52313	5.80259	2.46617	1.07563	-	-	-	-	gi|242072218|ref|XP_002446045.1|/0/hypothetical protein SORBIDRAFT_06g000930 [Sorghum bicolor]
GRMZM2G114918_T01|pacid:20866122	-3.74657	-3.10014	-1.81539	2.46172	1.8264	K13065|1|8e-35|146|pop:POPTR_554899|shikimate O-hydroxycinnamoyltransferase [EC:2.3.1.133]	-	-	-	gi|293332045|ref|NP_001169239.1|/0/uncharacterized protein LOC100383097 [Zea mays]
GRMZM2G117378_T01|pacid:20867741	-0.811662	1.41973	0.060621	2.45937	1.57312	-	GO:0043231//intracellular membrane-bounded organelle	GO:0003824//catalytic activity	GO:0044238//primary metabolic process	gi|242081739|ref|XP_002445638.1|/0/hypothetical protein SORBIDRAFT_07g023200 [Sorghum bicolor]
GRMZM2G167865_T01|pacid:20854631	1.21691	3.1659	2.26504	2.45691	2.25195	-	GO:0031410//cytoplasmic vesicle	-	-	gi|242046018|ref|XP_002460880.1|/7.77377e-141/hypothetical protein SORBIDRAFT_02g036780 [Sorghum bicolor]
GRMZM5G899260_T01|pacid:20866005	-5.47239	-0.552945	-3.12618	2.45472	0.43072	-	-	-	-	gi|293333773|ref|NP_001170507.1|/1.83779e-81/uncharacterized protein LOC100384513 [Zea mays]
GRMZM2G033175_T01|pacid:20837738	-1.04613	0.600301	0.300086	2.45167	2.46794	-	-	-	-	gi|226499324|ref|NP_001140541.1|/3.83814e-123/uncharacterized protein LOC100272606 [Zea mays]
GRMZM2G354956_T01|pacid:20877164	-1.78309	1.08573	0.115662	2.45167	1.92362	-	-	GO:0003824//catalytic activity	-	gi|224030707|gb|ACN34429.1|/7.16026e-71/unknown [Zea mays]
GRMZM2G075002_T02|pacid:20844456	3.70876	2.33727	3.06562	2.45167	-5.98272	-	GO:0043231//intracellular membrane-bounded organelle	GO:0004672//protein kinase activity;GO:0032559	GO:0006464//cellular protein modification process;GO:0023052//signaling	gi|226531592|ref|NP_001147716.1|/4.54493e-12/CBL-interacting serine/threonine-protein kinase 1 [Zea mays]
GRMZM2G057789_T01|pacid:20879950	1.99827	2.56993	2.26356	2.45167	2.71948	K15692|1|4e-13|73.6|smo:SELMODRAFT_66937|E3 ubiquitin-protein ligase RNF13 [EC:6.3.2.19];K11982|2|1e-12|72.0|bdi:100833984|E3 ubiquitin-protein ligase RNF115/126 [EC:6.3.2.19];K05283|4|1e-11|68.9|aly:ARALYDRAFT_354960|phosphatidylinositol glycan, class W [EC:2.3.-.-]	-	GO:0046872//metal ion binding	-	gi|293332277|ref|NP_001168249.1|/5.03114e-77/uncharacterized protein LOC100382012 [Zea mays]
GRMZM2G173257_T01|pacid:20859836	2.2018	3.47477	2.93235	2.45167	1.39755	-	-	-	-	gi|242067515|ref|XP_002449034.1|/4.43285e-10/hypothetical protein SORBIDRAFT_05g003800 [Sorghum bicolor]
GRMZM2G112954_T01|pacid:20849051	0.953872	3.96954	2.30009	2.45167	2.24555	K08332|1|4e-19|94.0|vcn:VOLCADRAFT_41528|vacuolar protein 8	GO:0043231//intracellular membrane-bounded organelle	-	-	gi|242046122|ref|XP_002460932.1|/4.71322e-125/hypothetical protein SORBIDRAFT_02g037700 [Sorghum bicolor]
GRMZM2G098999_T01|pacid:20851537	-2.36806	0.229463	-0.665698	2.44642	0.519231	-	-	-	-	gi|242088743|ref|XP_002440204.1|/0/hypothetical protein SORBIDRAFT_09g027710 [Sorghum bicolor]
GRMZM2G416750_T01|pacid:20821231	-0.206592	1.69815	0.315193	2.44475	1.18525	K05283|1|2e-11|68.6|aly:ARALYDRAFT_354960|phosphatidylinositol glycan, class W [EC:2.3.-.-];K15692|2|9e-11|66.6|smo:SELMODRAFT_66937|E3 ubiquitin-protein ligase RNF13 [EC:6.3.2.19];K11982|3|2e-10|65.9|bdi:100833984|E3 ubiquitin-protein ligase RNF115/126 [EC:6.3.2.19]	-	-	-	gi|242092278|ref|XP_002436629.1|/1.57992e-92/hypothetical protein SORBIDRAFT_10g006200 [Sorghum bicolor]
GRMZM2G059299_T01|pacid:20852409	1.03633	1.32019	0.748677	2.44394	0.743049	-	-	GO:0030246//carbohydrate binding;GO:0016740//transferase activity	-	gi|293335409|ref|NP_001168278.1|/0/uncharacterized protein LOC100382042 precursor [Zea mays]
AC207043.3_FGT002|pacid:20880930	-1.73418	2.02772	-0.487505	2.43804	1.48443	-	-	-	-	gi|226493382|ref|NP_001147304.1|/2.79562e-65/VQ motif family protein [Zea mays]
GRMZM2G094224_T01|pacid:20828426	0.105875	2.30484	1.26767	2.43703	0.606139	K02699|1|1e-103|374|zma:100281679|photosystem I subunit XI	GO:0031224//intrinsic to membrane;GO:0009534//chloroplast thylakoid;GO:0009522//photosystem I	-	GO:0044237//cellular metabolic process	gi|195612630|gb|ACG28145.1|/2.3046e-103/photosystem I reaction center subunit XI [Zea mays]
GRMZM2G148387_T05|pacid:20880534	-2.24776	-0.338299	-1.08597	2.43446	0.761516	K03676|1|1e-38|159|sbi:SORBI_04g026180|glutaredoxin 3	GO:0043231//intracellular membrane-bounded organelle;GO:0016020//membrane	GO:0015036//disulfide oxidoreductase activity	GO:0019725//cellular homeostasis;GO:0006091//generation of precursor metabolites and energy	gi|259490180|ref|NP_001158948.1|/2.01436e-39/Grx_C2.1 - glutaredoxin subgroup I [Zea mays]
GRMZM2G370924_T01|pacid:20857015	-2.85348	0.908423	0.630235	2.43281	-0.409802	-	-	-	-	gi|212723704|ref|NP_001131200.1|/1.09052e-20/uncharacterized protein LOC100192508 [Zea mays]
GRMZM2G152739_T01|pacid:20847372	-0.12413	1.78978	0.253793	2.43081	1.66059	-	-	GO:0004091//carboxylesterase activity	GO:0044238//primary metabolic process	gi|223945367|gb|ACN26767.1|/0/unknown [Zea mays]
GRMZM2G142409_T01|pacid:20820026	-1.13359	1.6003	0.350127	2.42834	1.23609	K00861|1|2e-16|85.5|vcn:VOLCADRAFT_103251|riboflavin kinase [EC:2.7.1.26];K07748|2|1e-08|59.7|pop:POPTR_1081290|sterol-4alpha-carboxylate 3-dehydrogenase (decarboxylating) [EC:1.1.1.170]	GO:0043231//intracellular membrane-bounded organelle	-	-	gi|195628408|gb|ACG36034.1|/1.44898e-134/reticulon [Zea mays]
GRMZM2G175927_T01|pacid:20848756	-1.36806	0.500765	1.24119	2.4252	0.561051	K00924|1|3e-17|88.2|ath:AT5G22850|[EC:2.7.1.-]	GO:0031410//cytoplasmic vesicle	GO:0008233//peptidase activity	-	gi|226508202|ref|NP_001141111.1|/0/uncharacterized protein LOC100273195 precursor [Zea mays]
GRMZM2G416817_T01|pacid:20849906	-1.04613	0.780873	-6.22533	2.4252	-0.438949	-	-	GO:0004091//carboxylesterase activity	GO:0044238//primary metabolic process	gi|293333732|ref|NP_001169446.1|/1.41278e-162/uncharacterized protein LOC100383317 [Zea mays]
GRMZM2G023711_T01|pacid:20876536	-6.69351	1.27837	-0.758807	2.4252	1.56105	K03671|1|6e-10|63.5|vvi:100252624|thioredoxin 1	GO:0031976;GO:0009532//plastid stroma	GO:0015036//disulfide oxidoreductase activity	GO:0018904;GO:0019725//cellular homeostasis	gi|293331869|ref|NP_001170551.1|/8.20421e-79/uncharacterized protein LOC100384570 [Zea mays]
GRMZM2G017670_T01|pacid:20864539	-0.783093	1.94134	0.978158	2.4252	2.14601	-	-	-	-	gi|226528357|ref|NP_001145318.1|/1.22627e-68/uncharacterized protein LOC100278634 [Zea mays]
GRMZM2G046186_T01|pacid:20833975	2.35987	2.69341	3.66746	2.4252	1.61168	-	GO:0009532//plastid stroma	GO:0051536//iron-sulfur cluster binding;GO:0016462//pyrophosphatase activity;GO:0032559	-	gi|226496163|ref|NP_001147357.1|/9.82515e-34/kinesin like protein [Zea mays]
GRMZM5G862276_T01|pacid:20874974	-9.99413	-0.842643	-9.99413	2.41966	-1.78236	-	-	-	-	gi|226531420|ref|NP_001145249.1|/8.84484e-14/uncharacterized protein LOC100278533 [Zea mays]
GRMZM2G100102_T01|pacid:20852480	1.64655	1.37043	2.02763	2.41772	1.84903	-	-	-	-	gi|195624620|gb|ACG34140.1|/1.66824e-46/pollen-specific protein SF21 [Zea mays]
GRMZM2G027198_T01|pacid:20834941	-0.335634	1.41389	-0.311348	2.41545	1.52308	-	GO:0031410//cytoplasmic vesicle	-	-	gi|223948621|gb|ACN28394.1|/5.21739e-63/unknown [Zea mays]
GRMZM2G031447_T01|pacid:20836761	-2.06173	2.52603	-0.806113	2.41308	0.716375	K14493|1|3e-36|151|ppp:PHYPADRAFT_118478|gibberellin receptor GID1 [EC:3.-.-.-]	GO:0043231//intracellular membrane-bounded organelle	GO:0003824//catalytic activity	-	gi|194707422|gb|ACF87795.1|/0/unknown [Zea mays]
GRMZM2G053206_T01|pacid:20847511	-3.20829	0.671444	-2.06692	2.41214	1.0686	-	-	-	-	gi|226508498|ref|NP_001140805.1|/3.52911e-177/uncharacterized protein LOC100272880 precursor [Zea mays]
GRMZM2G087462_T01|pacid:20844183	-1.63109	-0.247696	-1.6068	2.40728	0.81259	-	-	GO:0016787//hydrolase activity	GO:0044238//primary metabolic process	gi|242046032|ref|XP_002460887.1|/6.72679e-150/hypothetical protein SORBIDRAFT_02g036930 [Sorghum bicolor]
GRMZM2G702522_T01|pacid:20855885	-2.63109	1.65277	-2.6068	2.40728	-0.286946	-	-	-	-	gi|219362807|ref|NP_001136780.1|/1.0284e-119/uncharacterized protein LOC100216923 [Zea mays]
AC211190.4_FGT004|pacid:20878330	1.5913	1.88981	1.76243	2.40728	2.88298	K02936|1|1e-36|151|rcu:RCOM_0790270|large subunit ribosomal protein L7Ae;K08960|2|6e-21|99.8|zma:100383522|casein kinase 1, epsilon [EC:2.7.11.1]	-	GO:0046914//transition metal ion binding	-	gi|226494656|ref|NP_001149175.1|/1.74901e-89/LOC100282797 [Zea mays]
GRMZM2G040679_T01|pacid:20860350	1.17626	3.07423	0.978158	2.40728	2.1911	-	-	-	-	gi|242060942|ref|XP_002451760.1|/3.2454e-24/hypothetical protein SORBIDRAFT_04g007370 [Sorghum bicolor]
GRMZM2G049915_T01|pacid:20871948	0.516755	2.42843	1.15231	2.40663	0.43781	-	-	-	-	-
GRMZM2G427097_T01|pacid:20875600	-0.492952	1.68289	-0.067983	2.40619	-0.196521	K00261|1|0.0|823|zma:100193614|glutamate dehydrogenase (NAD(P)+) [EC:1.4.1.3]	GO:0031090//organelle membrane;GO:0043231//intracellular membrane-bounded organelle	GO:0046914//transition metal ion binding;GO:0016639//oxidoreductase activity, acting on the CH-NH2 group of donors, NAD or NADP as acceptor;GO:0032559	GO:0006970//response to osmotic stress;GO:0019752//carboxylic acid metabolic process;GO:0010038//response to metal ion	gi|212721806|ref|NP_001132187.1|/0/uncharacterized protein LOC100193614 [Zea mays]
GRMZM2G440785_T01|pacid:20849854	-0.141285	2.34949	-0.052869	2.39765	2.08328	-	-	-	-	gi|242059261|ref|XP_002458776.1|/0/hypothetical protein SORBIDRAFT_03g040110 [Sorghum bicolor]
GRMZM2G311898_T01|pacid:20852108	0.36891	2.31302	0.093636	2.39596	-0.808898	-	-	-	-	gi|226503093|ref|NP_001147414.1|/5.00861e-36/Grx_I1 - glutaredoxin subgroup III [Zea mays]
GRMZM2G178321_T01|pacid:20847654	-1.85348	2.35773	-1.24423	2.39434	0.912126	-	-	-	-	gi|293333959|ref|NP_001169951.1|/5.34138e-67/uncharacterized protein LOC100383850 [Zea mays]
GRMZM2G142409_T03|pacid:20820027	-0.531555	2.96287	1.87124	2.39434	1.43819	K00861|1|2e-16|85.9|vcn:VOLCADRAFT_103251|riboflavin kinase [EC:2.7.1.26];K07748|2|1e-07|56.2|pop:POPTR_1081290|sterol-4alpha-carboxylate 3-dehydrogenase (decarboxylating) [EC:1.1.1.170]	GO:0043231//intracellular membrane-bounded organelle	-	-	gi|195628408|gb|ACG36034.1|/3.0899e-100/reticulon [Zea mays]
GRMZM2G089102_T01|pacid:20862672	0.123797	1.40766	-0.214487	2.38456	0.660587	-	-	GO:0031406//carboxylic acid binding	-	gi|242038257|ref|XP_002466523.1|/0/hypothetical protein SORBIDRAFT_01g009300 [Sorghum bicolor]
GRMZM2G387603_T01|pacid:20851025	1.1238	2.87332	0.785513	2.38456	2.98251	-	-	-	-	gi|226501950|ref|NP_001148739.1|/1.09391e-103/LOC100282355 [Zea mays]
GRMZM2G016802_T01|pacid:20849772	1.34619	2.89798	0.785513	2.38456	2.46794	K13457|1|7e-75|280|vvi:100252764|disease resistance protein RPM1	-	GO:0032559	GO:0012501//programmed cell death;GO:0006950//response to stress	gi|242059729|ref|XP_002459010.1|/0/hypothetical protein SORBIDRAFT_03g044400 [Sorghum bicolor]
GRMZM2G405094_T01|pacid:20850907	-0.863264	0.955632	-0.771863	2.37524	0.451134	K09422|1|9e-96|348|sbi:SORBI_03g041360|myb proto-oncogene protein, plant	-	-	-	gi|242055147|ref|XP_002456719.1|/9.80448e-95/hypothetical protein SORBIDRAFT_03g041360 [Sorghum bicolor]
GRMZM2G099454_T03|pacid:20866598	0.091376	0.780873	0.115662	2.37075	1.56105	K01183|1|2e-88|324|mtr:MTR_3g118390|chitinase [EC:3.2.1.14]	-	GO:0004553//hydrolase activity, hydrolyzing O-glycosyl compounds	GO:0006026	gi|212275494|ref|NP_001130494.1|/8.34947e-143/uncharacterized protein LOC100191592 precursor [Zea mays]
GRMZM2G117564_T01|pacid:20845083	1.09138	1.6003	2.78551	2.37075	1.66059	K01087|1|1e-155|546|sbi:SORBI_02g039790|trehalose 6-phosphate phosphatase [EC:3.1.3.12]	-	-	GO:0005991//trehalose metabolic process	gi|242046352|ref|XP_002461047.1|/1.5907e-154/hypothetical protein SORBIDRAFT_02g039790 [Sorghum bicolor]
GRMZM2G054304_T01|pacid:20870030	-1.36806	1.69341	-0.34377	2.37075	-2.2463	-	-	-	-	gi|212721178|ref|NP_001131989.1|/2.65506e-59/uncharacterized protein LOC100193388 [Zea mays]
GRMZM2G454056_T01|pacid:20825254	1.63194	2.94134	1.41112	2.37075	2.7537	-	-	-	-	gi|226529161|ref|NP_001142673.1|/1.57533e-62/uncharacterized protein LOC100274968 [Zea mays]
GRMZM2G055107_T01|pacid:20840326	-1.11652	1.04929	-1.6068	2.36811	1.14274	-	GO:0009536//plastid	-	-	gi|242042095|ref|XP_002468442.1|/1.41173e-107/hypothetical protein SORBIDRAFT_01g045990 [Sorghum bicolor]
GRMZM2G032222_T01|pacid:20862611	-1.04613	-0.984662	-0.284876	2.36147	0.950094	K00311|1|0.0|1089|sbi:SORBI_01g017140|electron-transferring-flavoprotein dehydrogenase [EC:1.5.5.1]	GO:0031967;GO:0043231//intracellular membrane-bounded organelle	GO:0016649//oxidoreductase activity, acting on the CH-NH group of donors, quinone or similar compound as acceptor	GO:0009642//response to light intensity;GO:0006551//leucine metabolic process	gi|223947601|gb|ACN27884.1|/0/unknown [Zea mays]
GRMZM2G454449_T01|pacid:20840712	-1.89413	0.167342	-1.02184	2.36147	1.49066	K14491|1|1e-10|65.1|olu:OSTLU_5500|two-component response regulator ARR-B family	GO:0043231//intracellular membrane-bounded organelle	GO:0003676//nucleic acid binding	-	gi|242093874|ref|XP_002437427.1|/6.98609e-79/hypothetical protein SORBIDRAFT_10g026930 [Sorghum bicolor]
GRMZM2G139803_T01|pacid:20877136	-2.63109	1.51784	-0.021842	2.36147	0.490662	K03644|1|4e-24|110|aly:ARALYDRAFT_325438|lipoic acid synthetase [EC:2.8.1.8]	GO:0043231//intracellular membrane-bounded organelle	GO:0016731;GO:0051536//iron-sulfur cluster binding;GO:0016783//sulfurtransferase activity	GO:0006633//fatty acid biosynthetic process	gi|195655467|gb|ACG47201.1|/2.49286e-42/ferredoxin-thioredoxin reductase, variable chain [Zea mays]
GRMZM2G022402_T01|pacid:20854478	2.9235	4.17184	4.09364	2.36147	2.07563	K01206|1|2e-10|65.9|ath:AT1G67830|alpha-L-fucosidase [EC:3.2.1.51];K00514|3|8e-09|60.5|rcu:RCOM_1428040|zeta-carotene desaturase [EC:1.3.5.6]	GO:0031410//cytoplasmic vesicle	GO:0016787//hydrolase activity	GO:0044238//primary metabolic process	gi|226499938|ref|NP_001141971.1|/0/uncharacterized protein LOC100274121 precursor [Zea mays]
GRMZM2G467072_T01|pacid:20866046	-0.424639	1.63683	0.365181	2.35789	1.37519	-	-	-	-	gi|226507703|ref|NP_001142941.1|/1.91412e-25/uncharacterized protein LOC100275382 [Zea mays]
GRMZM2G069095_T01|pacid:20877269	-0.046128	1.73154	0.755766	2.35481	1.07563	K01507|1|0.0|1373|sbi:SORBI_04g005710|inorganic pyrophosphatase [EC:3.6.1.1]	GO:0016021//integral to membrane;GO:0031410//cytoplasmic vesicle	GO:0046872//metal ion binding;GO:0015405;GO:0016462//pyrophosphatase activity	GO:0006818//hydrogen transport	gi|57161868|emb|CAG29370.1|/0/vacuolar H+-translocating inorganic pyrophosphatase [Zea mays]
GRMZM2G443548_T01|pacid:20878551	-0.238773	-1.98466	-1.02184	2.34979	0.882979	-	GO:0005887//integral to plasma membrane;GO:0043231//intracellular membrane-bounded organelle	GO:0005267//potassium channel activity	GO:0030001//metal ion transport	gi|242065750|ref|XP_002454164.1|/0/hypothetical protein SORBIDRAFT_04g025830 [Sorghum bicolor]
GRMZM2G056469_T01|pacid:20864721	-1.46117	0.015338	0.148083	2.34979	-0.339413	K01592|1|0.0|1038|zma:100285936|tyrosine decarboxylase [EC:4.1.1.25]	-	GO:0048037//cofactor binding;GO:0016830//carbon-carbon lyase activity	GO:0019752//carboxylic acid metabolic process	gi|226528393|ref|NP_001152297.1|/0/LOC100285936 [Zea mays]
AC190885.4_FGT006|pacid:20859965	-1.04613	2.18526	1.50172	2.34979	3.73384	K03239|1|3e-07|53.5|ath:AT1G53880|translation initiation factor eIF-2B subunit alpha	-	-	-	gi|226500564|ref|NP_001141080.1|/5.15215e-68/uncharacterized protein LOC100273162 [Zea mays]
GRMZM2G157113_T02|pacid:20822232	-2.10753	0.684617	-2.04202	2.34784	-0.393861	K00666|1|2e-154|544|sbi:SORBI_10g012080|fatty-acyl-CoA synthase [EC:6.2.1.-];K01904|2|6e-47|187|sbi:SORBI_03g000610|4-coumarate--CoA ligase [EC:6.2.1.12]	-	GO:0016405//CoA-ligase activity	-	gi|226496297|ref|NP_001152382.1|/0/AMP-binding protein [Zea mays]
GRMZM2G068715_T01|pacid:20843530	0.311424	1.77023	0.836139	2.34539	1.26545	K11294|1|3e-33|140|smo:SELMODRAFT_15428|nucleolin;K12741|5|7e-18|90.1|vcn:VOLCADRAFT_104291|heterogeneous nuclear ribonucleoprotein A1/A3	GO:0009526//plastid envelope;GO:0009532//plastid stroma;GO:0009534//chloroplast thylakoid	GO:0008187//poly-pyrimidine tract binding	GO:0009725//response to hormone stimulus;GO:0006952//defense response	gi|226502782|ref|NP_001151728.1|/2.03926e-107/ribonucleoprotein A [Zea mays]
GRMZM2G003682_T01|pacid:20827433	-1.34869	0.547352	-2.90937	2.34121	0.538597	-	-	-	-	gi|223946497|gb|ACN27332.1|/0/unknown [Zea mays]
GRMZM2G151992_T01|pacid:20840260	1.14232	2.18153	2.17394	2.34076	0.108791	K07025|1|2e-153|540|zma:100283697|putative hydrolase of the HAD superfamily	-	GO:0003824//catalytic activity	-	gi|226494299|ref|NP_001150070.1|/1.89237e-152/catalytic/ hydrolase [Zea mays]
GRMZM2G015143_T01|pacid:20870557	-0.920597	0.256347	0.326082	2.34016	-1.06188	K01191|1|5e-27|117|osa:4348080|alpha-mannosidase [EC:3.2.1.24];K12311|4|4e-24|107|bdi:100832076|lysosomal alpha-mannosidase [EC:3.2.1.24]	GO:0031410//cytoplasmic vesicle	GO:0046914//transition metal ion binding;GO:0015923//mannosidase activity	GO:0019318//hexose metabolic process	gi|242034715|ref|XP_002464752.1|/5.31611e-29/hypothetical protein SORBIDRAFT_01g026390 [Sorghum bicolor]
GRMZM2G131087_T08|pacid:20855892	-4.29406	-0.647627	-4.26977	2.32927	-1.85038	-	GO:0043231//intracellular membrane-bounded organelle	-	-	gi|226500366|ref|NP_001151916.1|/4.37687e-56/senescence-associated protein DIN1 [Zea mays]
GRMZM2G461777_T01|pacid:20864529	-7.84572	-7.84572	-7.84572	2.31417	2.02982	-	-	-	-	-
GRMZM2G016264_T01|pacid:20872448	-0.046128	-3.5161	-3.5161	2.31417	4.24555	K13407|1|2e-96|352|vvi:100259592|cytochrome P450, family 94, subfamily A, polypeptide 1 (fatty acid omega-hydroxylase) [EC:1.14.-.-];K00517|4|2e-81|301|ath:AT3G56630|[EC:1.14.-.-]	-	GO:0016491//oxidoreductase activity;GO:0005506//iron ion binding	GO:0008152//metabolic process	gi|195612758|gb|ACG28209.1|/0/cytochrome P450 CYP94C20 [Zea mays]
GRMZM2G406101_T01|pacid:20820831	-8.48706	1.4628	-0.673918	2.31417	1.13976	-	-	-	-	gi|195648558|gb|ACG43747.1|/2.4932e-12/hypothetical protein [Zea mays]
GRMZM2G095287_T01|pacid:20839850	0.134445	1.83637	0.463585	2.31417	1.2562	K03841|1|0.0|662|zma:100281068|fructose-1,6-bisphosphatase I [EC:3.1.3.11]	GO:0009536//plastid	GO:0019203//carbohydrate phosphatase activity	GO:0005975//carbohydrate metabolic process	gi|226495431|ref|NP_001147459.1|/0/fructose-1,6-bisphosphatase [Zea mays]
GRMZM2G099740_T01|pacid:20841158	-2.46116	2.1028	-0.851917	2.31417	-0.017485	K08237|1|1e-46|186|sbi:SORBI_05g023240|hydroquinone glucosyltransferase [EC:2.4.1.218];K12356|3|1e-45|182|aly:ARALYDRAFT_485420|coniferyl-alcohol glucosyltransferase [EC:2.4.1.111];K13263|4|2e-45|182|gmx:100101902|isoflavone 7-O-glucosyltransferase [EC:2.4.1.170]	-	GO:0016757//transferase activity, transferring glycosyl groups	-	gi|219363467|ref|NP_001137048.1|/0/uncharacterized protein LOC100217220 [Zea mays]
GRMZM2G130749_T01|pacid:20820905	1.84696	2.45591	2.49273	2.31417	1.17516	K11155|1|0.0|825|sbi:SORBI_09g006110|diacylglycerol O-acyltransferase 1 [EC:2.3.1.20 2.3.1.75 2.3.1.76]	GO:0031224//intrinsic to membrane	-	-	gi|242087173|ref|XP_002439419.1|/0/hypothetical protein SORBIDRAFT_09g006110 [Sorghum bicolor]
GRMZM2G162093_T01|pacid:20877331	-2.04613	2.5389	0.563121	2.31417	0.075625	-	-	-	-	gi|308080736|ref|NP_001183693.1|/4.04735e-41/uncharacterized protein LOC100502287 [Zea mays]
GRMZM2G418160_T01|pacid:20860688	0.253433	3.44418	3.41727	2.31417	2.35247	-	GO:0031224//intrinsic to membrane;GO:0043231//intracellular membrane-bounded organelle;GO:0031090//organelle membrane	GO:0032561//guanyl ribonucleotide binding;GO:0016787//hydrolase activity	GO:0007010//cytoskeleton organization;GO:0009913//epidermal cell differentiation;GO:0048193//Golgi vesicle transport;GO:0009826//unidimensional cell growth;GO:0042546//cell wall biogenesis	gi|242071477|ref|XP_002451015.1|/0/hypothetical protein SORBIDRAFT_05g022650 [Sorghum bicolor]
GRMZM2G019171_T03|pacid:20863011	1.53883	3.47477	3.30009	2.31417	5.12002	-	-	-	-	gi|194688814|gb|ACF78491.1|/0/unknown [Zea mays]
GRMZM2G438871_T01|pacid:20833843	1.95387	3.77023	3.06562	2.31417	0.075625	K13417|1|8e-53|207|aly:ARALYDRAFT_899604|somatic embryogenesis receptor kinase 4 [EC:2.7.10.1 2.7.11.1];K04733|2|1e-52|206|smo:SELMODRAFT_230241|interleukin-1 receptor-associated kinase 4 [EC:2.7.11.1];K13416|5|6e-51|201|ath:AT4G33430|brassinosteroid insensitive 1-associated receptor kinase 1 [EC:2.7.10.1 2.7.11.1]	GO:0031410//cytoplasmic vesicle	GO:0004672//protein kinase activity;GO:0032559	GO:0006464//cellular protein modification process	gi|308081148|ref|NP_001183207.1|/0/uncharacterized protein LOC100501591 precursor [Zea mays]
GRMZM2G456547_T01|pacid:20874204	4.2758	4.01534	4.06562	2.31417	0.075625	-	-	GO:0016668//oxidoreductase activity, acting on a sulfur group of donors, NAD(P) as acceptor	GO:0008152//metabolic process;GO:0019725//cellular homeostasis	gi|242077118|ref|XP_002448495.1|/0/hypothetical protein SORBIDRAFT_06g027950 [Sorghum bicolor]
GRMZM2G094879_T04|pacid:20849817	3.86076	4.6003	2.97816	2.31417	0.075625	K13120|1|6e-46|182|zma:100276017|protein FAM32A	GO:0044464//cell part	GO:0016628//oxidoreductase activity, acting on the CH-CH group of donors, NAD or NADP as acceptor	GO:0008152//metabolic process	gi|195645102|gb|ACG42019.1|/1.22482e-45/hypothetical protein [Zea mays]
GRMZM2G051522_T01|pacid:20850154	1.53883	5.40766	2.56312	2.31417	2.39755	-	-	-	-	gi|226490875|ref|NP_001145406.1|/1.2986e-84/uncharacterized protein LOC100278763 [Zea mays]
GRMZM2G022470_T01|pacid:20840934	5.95387	6.28212	6.65058	2.31417	1.07563	K07432|1|1e-41|169|zma:100280032|beta-1,4-N-acetylglucosaminyltransferase [EC:2.4.1.141]	-	GO:0005488//binding;GO:0016757//transferase activity, transferring glycosyl groups	GO:0030258//lipid modification	gi|226508882|ref|NP_001146447.1|/1.14767e-40/uncharacterized protein LOC100280032 [Zea mays]
GRMZM2G139813_T01|pacid:20842356	5.76123	6.94608	5.33571	2.31417	0.075625	K00815|1|0.0|864|zma:100279999|tyrosine aminotransferase [EC:2.6.1.5]	-	GO:0016769//transferase activity, transferring nitrogenous groups;GO:0048037//cofactor binding;GO:0016846//carbon-sulfur lyase activity	GO:0008652//cellular amino acid biosynthetic process	gi|226502786|ref|NP_001146419.1|/0/uncharacterized protein LOC100279999 [Zea mays]
GRMZM2G137535_T01|pacid:20819913	-2.57246	1.66035	-3.04643	2.31284	-0.971681	-	GO:0031410//cytoplasmic vesicle	GO:0004553//hydrolase activity, hydrolyzing O-glycosyl compounds;GO:0043167//ion binding	GO:0044238//primary metabolic process	gi|226494275|ref|NP_001148461.1|/1.36887e-178/lichenase-2 precursor [Zea mays]
GRMZM5G847982_T01|pacid:20824969	-0.368056	1.90101	1.0387	2.30866	1.367	-	-	-	-	gi|226528936|ref|NP_001145931.1|/0/uncharacterized protein LOC100279454 [Zea mays]
GRMZM2G480364_T01|pacid:20882808	-0.816646	1.78671	-0.021842	2.30418	0.972531	-	-	-	-	gi|242062570|ref|XP_002452574.1|/6.93056e-21/hypothetical protein SORBIDRAFT_04g028380 [Sorghum bicolor]
GRMZM2G127379_T01|pacid:20875812	-3.58218	1.85433	-1.67037	2.30418	0.283733	-	-	-	-	gi|308080782|ref|NP_001183815.1|/0/uncharacterized protein LOC100502408 [Zea mays]
GRMZM2G165901_T01|pacid:20876830	1.13391	2.53492	1.44917	2.29948	1.74339	K13195|1|1e-32|139|pop:POPTR_712972|cold-inducible RNA-binding protein;K02965|2|1e-14|79.3|ath:AT5G47320|small subunit ribosomal protein S19;K11294|3|2e-13|75.5|smo:SELMODRAFT_15428|nucleolin	-	GO:0003676//nucleic acid binding	-	gi|226491203|ref|NP_001151562.1|/8.61023e-42/glycine-rich RNA-binding protein 2 [Zea mays]
GRMZM2G125507_T01|pacid:20847250	0.383124	1.77919	0.586733	2.29403	1.06127	K06883|1|1e-86|318|osa:4343414|;K07890|4|1e-14|80.1|osa:4338469|Ras-related protein Rab-21;K07910|5|1e-11|69.7|vvi:100267442|Ras-related protein Rab-18	GO:0044464//cell part	GO:0032561//guanyl ribonucleotide binding	GO:0035556//intracellular signal transduction	gi|226499814|ref|NP_001151110.1|/1.03901e-126/septum-promoting GTP-binding protein 1 [Zea mays]
GRMZM5G829831_T06|pacid:20862679	-0.576642	1.06979	-0.26285	2.2918	-1.30289	-	-	-	-	gi|219887133|gb|ACL53941.1|/5.94934e-26/unknown [Zea mays]
GRMZM2G021786_T01|pacid:20843173	0.578363	2.83977	1.32393	2.28992	2.13452	K13691|1|2e-42|172|sbi:SORBI_02g030020|pathogen-inducible salicylic acid glucosyltransferase [EC:2.4.1.-];K13030|2|8e-42|170|sbi:SORBI_01g001220|cyanohydrin beta-glucosyltransferase [EC:2.4.1.85];K13692|5|3e-40|164|sbi:SORBI_01g011390|UDP-glucose:(indol-3-yl)acetate beta-D-glucosyltransferase [EC:2.4.1.121]	-	GO:0016757//transferase activity, transferring glycosyl groups	-	gi|212721156|ref|NP_001131410.1|/0/uncharacterized protein LOC100192739 [Zea mays]
GRMZM2G168382_T01|pacid:20846478	-2.50556	1.25635	-0.673918	2.2877	1.78612	K16083|1|3e-108|326|osa:4329725|cytochrome P450, family 71, subfamily Z, polypeptide 6 (ent-isokaurene C2-hydroxylase) [EC:1.14.13.143];K13267|3|1e-89|267|gmx:100814284|cytochrome P450, family 71, subfamily D, polypeptide 9 (flavonoid 6-hydroxylase) [EC:1.14.13.-];K00517|5|2e-80|234|ath:AT3G26200|[EC:1.14.-.-]	GO:0031410//cytoplasmic vesicle	-	-	gi|293332155|ref|NP_001168470.1|/0/uncharacterized protein LOC100382246 [Zea mays]
GRMZM2G063917_T01|pacid:20858354	0.953872	2.19976	1.37671	2.2877	-0.383807	K10775|1|0.0|1293|sbi:SORBI_04g026560|phenylalanine ammonia-lyase [EC:4.3.1.24]	GO:0044424//intracellular part	GO:0016841//ammonia-lyase activity	GO:0006558//L-phenylalanine metabolic process	gi|224033609|gb|ACN35880.1|/0/unknown [Zea mays]
GRMZM2G305446_T01|pacid:20878319	-7.65659	-7.65659	-7.65659	2.28502	-1.2463	K09873|1|4e-105|379|osa:4348981|aquaporin TIP	GO:0000325//plant-type vacuole;GO:0031090//organelle membrane;GO:0000322;GO:0031224//intrinsic to membrane	GO:0005215//transporter activity	GO:0006810//transport;GO:0044248//cellular catabolic process	gi|162460933|ref|NP_001105032.1|/4.3181e-115/aquaporin TIP3-1 [Zea mays]
GRMZM2G345155_T01|pacid:20841010	-8.50177	0.278373	-2.34377	2.28502	0.213128	-	-	GO:0005488//binding	-	gi|226494797|ref|NP_001143450.1|/2.74935e-73/uncharacterized protein LOC100276106 [Zea mays]
GRMZM2G119578_T01|pacid:20857671	-0.238773	2.47477	1.37048	2.27764	-1.33941	K01792|1|7e-161|565|sbi:SORBI_04g005170|glucose-6-phosphate 1-epimerase [EC:5.1.3.15]	-	GO:0005488//binding;GO:0003824//catalytic activity	GO:0044238//primary metabolic process	gi|212275436|ref|NP_001130933.1|/1.12816e-176/uncharacterized protein LOC100192038 [Zea mays]
GRMZM2G032807_T01|pacid:20831788	0.046982	1.7009	1.27094	2.27517	1.01422	-	-	-	-	gi|226533216|ref|NP_001150530.1|/1.18595e-32/heavy metal-associated domain containing protein [Zea mays]
GRMZM2G053803_T01|pacid:20863799	-2.85348	1.9359	-2.24423	2.27235	0.853232	K15450|1|1e-13|77.4|rcu:RCOM_0904600|tRNA wybutosine-synthesizing protein 3 [EC:2.1.1.-]	GO:0043231//intracellular membrane-bounded organelle;GO:0044444//cytoplasmic part	GO:0005504//fatty acid binding	GO:0010876//lipid localization;GO:0009725//response to hormone stimulus;GO:0009314//response to radiation	gi|226499340|ref|NP_001152073.1|/0/acyl-CoA binding protein [Zea mays]
GRMZM2G033644_T01|pacid:20831025	-0.596874	1.14759	-1.21504	2.27122	-0.087105	K09699|1|0.0|916|zma:100283617|2-oxoisovalerate dehydrogenase E2 component (dihydrolipoyl transacylase) [EC:2.3.1.168]	GO:0043231//intracellular membrane-bounded organelle	GO:0046914//transition metal ion binding;GO:0030523	GO:0035337	gi|226493886|ref|NP_001149990.1|/0/dihydrolipoyllysine-residue acetyltransferase component of pyruvatedehydrogenase complex [Zea mays]
GRMZM5G827611_T01|pacid:20850191	-10.5911	-10.5911	-10.5911	2.27022	1.0391	-	-	-	-	gi|293334727|ref|NP_001169896.1|/5.46136e-58/uncharacterized protein LOC100383790 [Zea mays]
GRMZM2G082034_T01|pacid:20866444	0.781036	3.21089	-1.51661	2.26686	-0.791109	K01177|1|6e-74|276|zma:100281767|beta-amylase [EC:3.2.1.2]	GO:0043231//intracellular membrane-bounded organelle	GO:0043167//ion binding;GO:0016160//amylase activity	GO:0005976//polysaccharide metabolic process	gi|226500784|ref|NP_001151271.1|/0/beta-amylase [Zea mays]
GRMZM2G134628_T01|pacid:20826390	0.159924	2.29474	0.796588	2.26546	1.2342	K14497|1|0.0|726|zma:100281468|protein phosphatase 2C [EC:3.1.3.16]	GO:0043234//protein complex	GO:0004721//phosphoprotein phosphatase activity;GO:0043169//cation binding	GO:0006464//cellular protein modification process	gi|226502068|ref|NP_001147858.1|/0/LOC100281468 [Zea mays]
GRMZM2G103841_T01|pacid:20872523	0.828341	1.95394	1.30009	2.26526	0.950094	-	GO:0031410//cytoplasmic vesicle	-	-	gi|293331265|ref|NP_001169592.1|/0/uncharacterized protein LOC100383473 [Zea mays]
GRMZM2G061626_T01|pacid:20862827	-0.046128	2.6783	0.715124	2.26526	2.24555	-	GO:0043231//intracellular membrane-bounded organelle	GO:0005488//binding	-	gi|226503849|ref|NP_001150897.1|/1.8815e-65/ZFP16-2 [Zea mays]
GRMZM2G127328_T01|pacid:20824274	-1.78032	1.18434	-1.54958	2.26324	-0.899572	K15015|1|1e-12|73.2|smo:SELMODRAFT_152799|solute carrier family 32 (vesicular inhibitory amino acid transporter);K14209|5|4e-11|68.6|ppp:PHYPADRAFT_144039|solute carrier family 36 (proton-coupled amino acid transporter)	GO:0031224//intrinsic to membrane	-	-	gi|226502680|ref|NP_001147827.1|/0/LHT1 [Zea mays]
GRMZM2G001457_T02|pacid:20829777	-1.08062	1.30278	-0.902002	2.26094	-0.453629	K08282|1|0.0|1149|ath:AT3G45780|non-specific serine/threonine protein kinase [EC:2.7.11.1]	-	GO:0060089;GO:0004673//protein histidine kinase activity;GO:0032559	GO:0006351//transcription, DNA-dependent;GO:0006464//cellular protein modification process;GO:0007165//signal transduction	gi|162457815|ref|NP_001104886.1|/0/blue-light receptor phototropin 1 [Zea mays]
GRMZM2G322950_T01|pacid:20858314	-1.04613	1.73582	-0.195871	2.26073	0.316633	-	-	-	-	gi|242065930|ref|XP_002454254.1|/7.11145e-22/hypothetical protein SORBIDRAFT_04g027600 [Sorghum bicolor]
GRMZM2G006565_T01|pacid:20847397	3.90383	5.39196	4.16978	2.26073	-1.38381	K13496|1|6e-49|193|ath:AT3G53160|UDP-glucosyl transferase 73C [EC:2.4.1.-]	-	GO:0016740//transferase activity	-	gi|242049126|ref|XP_002462307.1|/1.14639e-153/hypothetical protein SORBIDRAFT_02g023632 [Sorghum bicolor]
GRMZM2G008309_T01|pacid:20836704	1.25343	1.48482	1.5815	2.25759	1.46265	-	-	-	-	gi|226533118|ref|NP_001151066.1|/2.07702e-127/fiber expressed protein [Zea mays]
GRMZM2G164405_T01|pacid:20848319	0.216907	2.55139	-0.021842	2.25528	3.50858	K01762|1|0.0|932|zma:100279981|1-aminocyclopropane-1-carboxylate synthase [EC:4.4.1.14]	-	GO:0016740//transferase activity;GO:0048037//cofactor binding;GO:0016846//carbon-sulfur lyase activity	GO:0008652//cellular amino acid biosynthetic process	gi|38607357|gb|AAR25558.1|/0/acc synthase [Zea mays]
GRMZM2G587231_T01|pacid:20830088	-2.74356	0.902864	-2.20081	2.25402	-1.92437	-	-	-	-	gi|293331669|ref|NP_001169314.1|/2.32965e-77/uncharacterized protein LOC100383178 [Zea mays]
GRMZM2G082512_T01|pacid:20852815	-0.894125	0.304845	0.267665	2.24858	0.490662	-	-	GO:0046914//transition metal ion binding	-	gi|226492148|ref|NP_001143296.1|/8.84836e-49/uncharacterized protein LOC100275839 [Zea mays]
GRMZM2G114850_T01|pacid:20825569	-1.23301	1.42869	-0.880666	2.24795	0.682886	-	-	-	-	gi|357156699|ref|XP_003577546.1|/1.53369e-101/PREDICTED: NAC domain-containing protein 21/22-like [Brachypodium distachyon]
GRMZM2G123480_T01|pacid:20881981	-2.19813	3.08143	-2.02184	2.24774	1.64851	-	-	-	-	gi|195641820|gb|ACG40378.1|/2.43691e-08/hypothetical protein [Zea mays]
GRMZM2G081930_T01|pacid:20843721	-3.13359	-2.07212	-1.52434	2.24463	-0.011838	-	-	GO:0003676//nucleic acid binding	-	gi|226509452|ref|NP_001150296.1|/1.71407e-144/NAC domain-containing protein 21/22 [Zea mays]
GRMZM2G005996_T01|pacid:20877459	-1.10806	1.4243	0.871243	2.24463	2.16949	-	GO:0044464//cell part	-	GO:0006810//transport	gi|259490196|ref|NP_001159287.1|/0/uncharacterized protein LOC100304377 [Zea mays]
GRMZM2G438960_T01|pacid:20869137	-1.38675	-0.729907	-0.686355	2.2431	-0.116136	K03549|1|0.0|745|osa:4335729|KUP system potassium uptake protein	GO:0044464//cell part	GO:0046873//metal ion transmembrane transporter activity	GO:0030001//metal ion transport;GO:0034220//ion transmembrane transport	gi|242033831|ref|XP_002464310.1|/0/hypothetical protein SORBIDRAFT_01g015970 [Sorghum bicolor]
GRMZM5G823673_T01|pacid:20842103	0.761227	2.6003	1.97816	2.24017	1.98252	-	-	-	-	gi|293334765|ref|NP_001168107.1|/3.73754e-54/uncharacterized protein LOC100381845 [Zea mays]
GRMZM2G096115_T01|pacid:20852691	0.953872	3.725	2.37048	2.24017	0.397553	K00924|1|2e-97|355|osa:4342410|[EC:2.7.1.-];K07198|5|9e-58|223|aly:ARALYDRAFT_484683|5'-AMP-activated protein kinase, catalytic alpha subunit [EC:2.7.11.11]	-	GO:0004672//protein kinase activity;GO:0032559	GO:0006464//cellular protein modification process;GO:0023052//signaling	gi|229609793|gb|ACQ83512.1|/0/CBL-interacting protein kinase 13 [Sorghum bicolor]
GRMZM2G104299_T01|pacid:20831888	-1.56969	0.579239	-1.5454	2.23686	1.2525	-	-	-	-	gi|226506092|ref|NP_001149781.1|/1.04254e-110/LOC100283408 [Zea mays]
GRMZM2G020091_T01|pacid:20824910	-0.397202	1.25412	-0.167447	2.23591	0.143263	-	-	-	-	-
GRMZM2G070849_T01|pacid:20865437	-0.47552	1.96815	0.859106	2.23489	1.99484	K09422|1|8e-140|495|zma:100274036|myb proto-oncogene protein, plant	GO:0043231//intracellular membrane-bounded organelle	GO:0003676//nucleic acid binding	-	gi|226508924|ref|NP_001141891.1|/8.74624e-139/uncharacterized protein LOC100274036 [Zea mays]
GRMZM2G104081_T03|pacid:20826728	-0.894125	0.845413	0.393196	2.21463	-0.772372	K00844|1|0.0|869|zma:100192075|hexokinase [EC:2.7.1.1]	-	GO:0032559;GO:0016772//transferase activity, transferring phosphorus-containing groups	GO:0006796//phosphate-containing compound metabolic process;GO:0006007//glucose catabolic process	gi|212274559|ref|NP_001130970.1|/0/uncharacterized protein LOC100192075 [Zea mays]
GRMZM2G339122_T01|pacid:20826433	0.746691	1.65005	-0.225375	2.21463	-0.056826	-	GO:0031410//cytoplasmic vesicle	-	GO:0007047	gi|162462394|ref|NP_001105040.1|/3.6171e-129/alpha expansin1 precursor [Zea mays]
GRMZM2G069317_T01|pacid:20862496	-2.04613	1.71578	-1.6068	2.21463	0.660587	-	-	-	-	gi|293333622|ref|NP_001167972.1|/1.0127e-114/uncharacterized protein LOC100381689 [Zea mays]
GRMZM2G060156_T01|pacid:20826782	0.36891	2.88981	2.48066	2.21463	1.95009	K01661|1|3e-179|626|zma:100304279|naphthoate synthase [EC:4.1.3.36]	GO:0042579//microbody	GO:0016833//oxo-acid-lyase activity	GO:0042362//fat-soluble vitamin biosynthetic process;GO:0009233	gi|259490362|ref|NP_001159194.1|/3.00761e-178/uncharacterized protein LOC100304279 [Zea mays]
GRMZM2G328005_T01|pacid:20831100	0.36891	5.18526	1.56312	2.21463	-5.42817	-	-	-	-	gi|259490112|ref|NP_001159151.1|/6.22791e-44/uncharacterized protein LOC100304234 [Zea mays]
GRMZM2G056038_T03|pacid:20821523	2.69084	5.85664	2.56312	2.21463	-1.50934	-	-	-	-	gi|195611074|gb|ACG27367.1|/4.06412e-06/hypothetical protein [Zea mays]
GRMZM2G086573_T01|pacid:20847050	-0.929172	2.0494	-0.527284	2.21394	1.36251	K09285|1|4e-154|543|sbi:SORBI_06g031120|AP2-like factor, ANT lineage	GO:0043231//intracellular membrane-bounded organelle	GO:0003676//nucleic acid binding;GO:0001071//nucleic acid binding transcription factor activity	GO:0048513//organ development;GO:0006351//transcription, DNA-dependent;GO:0009653//anatomical structure morphogenesis;GO:0009790//embryo development	gi|242074610|ref|XP_002447241.1|/4.27755e-153/hypothetical protein SORBIDRAFT_06g031120 [Sorghum bicolor]
GRMZM2G154332_T01|pacid:20880757	-0.593615	2.18948	-0.20368	2.21192	2.17643	K14488|1|8e-39|158|zma:100284645|SAUR family protein	-	-	GO:0050896//response to stimulus	gi|226533132|ref|NP_001151012.1|/8.40165e-38/SAUR12 - auxin-responsive SAUR family member [Zea mays]
GRMZM2G139256_T01|pacid:20848440	-0.81583	0.790632	-0.8643	2.21066	0.793037	-	-	-	-	gi|194697890|gb|ACF83029.1|/7.50642e-15/unknown [Zea mays]
GRMZM5G844173_T01|pacid:20827330	-0.069761	1.79099	0.758782	2.20578	1.11244	K12124|1|0.0|2167|zma:100272803|GIGANTEA	-	-	-	gi|226492082|ref|NP_001140728.1|/0/uncharacterized protein LOC100272803 [Zea mays]
GRMZM2G033413_T01|pacid:20837329	2.17626	4.03194	3.8343	2.20314	1.27493	K14432|1|1e-121|434|zma:100283578|ABA responsive element binding factor	-	GO:0005488//binding	-	gi|226504888|ref|NP_001149951.1|/1.46454e-120/bZIP transcription factor family protein [Zea mays]
GRMZM2G027041_T01|pacid:20832176	0.712864	2.68994	-0.722281	2.19869	1.13007	K05280|1|1e-45|182|pop:POPTR_823742|flavonoid 3'-monooxygenase [EC:1.14.13.21];K13261|2|2e-42|172|gmx:100776878|cytochrome P450, family 93, subfamily A, polypeptide 1 (3,9-dihydroxypterocarpan 6a-monooxygenase) [EC:1.14.13.28];K00517|3|6e-39|160|ath:AT3G26230|[EC:1.14.-.-]	-	GO:0016491//oxidoreductase activity;GO:0005506//iron ion binding	-	gi|357154365|ref|XP_003576758.1|/3.09737e-112/PREDICTED: cytochrome P450 71A9-like [Brachypodium distachyon]
GRMZM2G097900_T01|pacid:20853033	0.705945	2.49533	1.73023	2.19552	1.67319	K13448|1|2e-65|248|zma:100284548|calcium-binding protein CML	-	GO:0046872//metal ion binding	-	gi|226528806|ref|NP_001150915.1|/2.54973e-64/calmodulin-related protein 2, touch-induced [Zea mays]
GRMZM2G133675_T01|pacid:20855877	0.413304	2.66878	1.47001	2.19518	1.61994	-	GO:0043231//intracellular membrane-bounded organelle	-	-	gi|226500018|ref|NP_001140536.1|/1.55363e-122/uncharacterized protein LOC100272601 [Zea mays]
GRMZM2G024476_T01|pacid:20854357	-1.36806	-6.09973	-1.34377	2.19387	3.14601	K00279|1|0.0|1006|zma:100526752|cytokinin dehydrogenase [EC:1.5.99.12]	GO:0031410//cytoplasmic vesicle	GO:0016645//oxidoreductase activity, acting on the CH-NH group of donors;GO:0050662//coenzyme binding	GO:0009690//cytokinin metabolic process;GO:0006091//generation of precursor metabolites and energy	gi|312261197|ref|NP_001185960.1|/0/cytokinin dehydrogenase 4b precursor [Zea mays]
GRMZM2G102802_T04|pacid:20841426	1.09138	4.21697	2.70062	2.19387	3.07563	-	GO:0043231//intracellular membrane-bounded organelle	-	-	gi|195653423|gb|ACG46179.1|/1.48502e-42/hypothetical protein [Zea mays]
GRMZM2G148272_T01|pacid:20836516	-0.046128	1.21465	0.471198	2.19155	0.128092	-	-	-	-	gi|226498790|ref|NP_001142456.1|/1.70452e-41/uncharacterized protein LOC100274659 [Zea mays]
GRMZM2G120475_T03|pacid:20839196	-8.4575	-1.20705	-8.4575	2.18488	-0.73173	-	-	-	-	gi|344313268|gb|AEN14329.1|/1.25005e-20/hypothetical protein rf1-C2-g14 [Zea mays]
GRMZM2G049695_T01|pacid:20853231	0.953872	2.16218	0.871243	2.18488	1.5902	K12133|1|7e-06|50.4|aly:ARALYDRAFT_470177|LATE ELONGATED HYPOCOTYL	-	GO:0005488//binding	-	gi|242051751|ref|XP_002455021.1|/1.28758e-90/hypothetical protein SORBIDRAFT_03g003100 [Sorghum bicolor]
GRMZM5G849152_T01|pacid:20821771	-7.2653	-2.81151	-4.65605	2.18458	0.720642	-	-	-	-	gi|195646144|gb|ACG42540.1|/2.1982e-06/hypothetical protein [Zea mays]
GRMZM2G463986_T01|pacid:20830141	-1.33153	1.4714	-2.49989	2.18257	1.03815	-	-	-	-	gi|242055945|ref|XP_002457118.1|/5.54382e-42/hypothetical protein SORBIDRAFT_03g001590 [Sorghum bicolor]
GRMZM2G034471_T01|pacid:20842772	0.239275	2.40766	-1.85192	2.18207	-0.836913	K00517|1|4e-135|480|ath:AT1G01190|[EC:1.14.-.-];K05280|5|3e-62|238|pop:POPTR_823742|flavonoid 3'-monooxygenase [EC:1.14.13.21]	-	GO:0016491//oxidoreductase activity;GO:0005506//iron ion binding	GO:0008152//metabolic process;GO:0048608//reproductive structure development	gi|242049930|ref|XP_002462709.1|/0/hypothetical protein SORBIDRAFT_02g030640 [Sorghum bicolor]
GRMZM2G145518_T01|pacid:20820070	1.18323	3.03722	4.14726	2.17836	2.78827	K01183|1|7e-125|446|osa:4338719|chitinase [EC:3.2.1.14]	-	GO:0004553//hydrolase activity, hydrolyzing O-glycosyl compounds;GO:0030247//polysaccharide binding	GO:0006026	gi|48093278|gb|AAT40017.1|/4.50617e-138/chitinase [Zea mays subsp. parviglumis]
GRMZM5G871336_T01|pacid:20831417	-1.34569	2.85139	-0.421929	2.17712	0.163087	-	GO:0043231//intracellular membrane-bounded organelle	-	-	gi|226501432|ref|NP_001143414.1|/0/uncharacterized protein LOC100276061 [Zea mays]
GRMZM2G109627_T01|pacid:20853895	-2.16161	-1.10014	-1.40035	2.17444	1.01904	-	-	GO:0001071//nucleic acid binding transcription factor activity	GO:0032501//multicellular organismal process	gi|296044562|gb|ADG85701.1|/3.84417e-73/putative NAC transcription factor [Triticum aestivum]
GRMZM2G047835_T01|pacid:20863613	-0.826002	0.402362	-0.339812	2.17444	0.137686	-	GO:0031224//intrinsic to membrane	GO:0015299//solute:hydrogen antiporter activity	GO:0006811//ion transport	gi|259490432|ref|NP_001159300.1|/0/uncharacterized protein LOC100304392 [Zea mays]
GRMZM2G083058_T01|pacid:20833377	0.538835	1.08573	0.35667	2.16216	0.338659	-	GO:0031410//cytoplasmic vesicle	-	-	gi|242044426|ref|XP_002460084.1|/0/hypothetical protein SORBIDRAFT_02g022510 [Sorghum bicolor]
GRMZM2G402936_T01|pacid:20822732	1.24477	1.46075	0.521602	2.16216	0.415853	K08912|1|8e-130|330|sbi:SORBI_09g028720|light-harvesting complex II chlorophyll a/b binding protein 1	GO:0009521;GO:0031224//intrinsic to membrane;GO:0009534//chloroplast thylakoid	GO:0046906//tetrapyrrole binding;GO:0043169//cation binding	GO:0006464//cellular protein modification process;GO:0006091//generation of precursor metabolites and energy	gi|195619060|gb|ACG31360.1|/1.92474e-131/chlorophyll a-b binding protein 2 [Zea mays]
GRMZM5G806294_T01|pacid:20827491	0.801869	1.94134	1.04855	2.16216	0.213128	-	-	-	-	gi|242044968|ref|XP_002460355.1|/2.01577e-70/hypothetical protein SORBIDRAFT_02g026850 [Sorghum bicolor]
AC201740.3_FGT003|pacid:20839916	-0.046128	2.18526	0.115662	2.16216	-0.438949	-	GO:0044464//cell part	GO:0046914//transition metal ion binding	-	gi|226494797|ref|NP_001143450.1|/1.04357e-56/uncharacterized protein LOC100276106 [Zea mays]
GRMZM2G026333_T01|pacid:20829250	3.4133	2.33727	3.78551	2.16216	2.24555	-	-	-	-	gi|223973351|gb|ACN30863.1|/4.81806e-35/unknown [Zea mays]
GRMZM2G122276_T01|pacid:20883327	-6.02383	2.71578	1.78551	2.16216	3.32355	-	-	-	-	-
GRMZM2G101480_T06|pacid:20859087	2.65431	2.77023	2.6786	2.16216	1.53506	K03627|1|4e-35|147|sbi:SORBI_07g014940|putative transcription factor	GO:0031981//nuclear lumen	GO:0003712//transcription cofactor activity;GO:0003677//DNA binding	GO:0009725//response to hormone stimulus;GO:0006355//regulation of transcription, DNA-dependent	gi|194695330|gb|ACF81749.1|/1.91344e-35/unknown [Zea mays]
GRMZM2G160400_T01|pacid:20834839	0.860763	2.77023	1.30009	2.16216	0.075625	K13065|1|3e-10|63.9|sbi:SORBI_04g025760|shikimate O-hydroxycinnamoyltransferase [EC:2.3.1.133]	-	-	-	gi|308081953|ref|NP_001183178.1|/6.53397e-55/uncharacterized protein LOC100501555 [Zea mays]
AC206266.3_FGT001|pacid:20839991	2.76123	3.01534	3.62202	2.16216	0.075625	K05666|1|8e-62|236|olu:OSTLU_35503|ATP-binding cassette, subfamily C (CFTR/MRP), member 2;K05658|2|6e-16|84.0|bdi:100833400|ATP-binding cassette, subfamily B (MDR/TAP), member 1	GO:0031224//intrinsic to membrane;GO:0031410//cytoplasmic vesicle	GO:0017111//nucleoside-triphosphatase activity;GO:0016628//oxidoreductase activity, acting on the CH-CH group of donors, NAD or NADP as acceptor;GO:0015405;GO:0032559	GO:0006810//transport;GO:0009207	gi|226510548|ref|NP_001141862.1|/0/uncharacterized protein LOC100274005 [Zea mays]
GRMZM5G853245_T03|pacid:20829353	0.690838	3.1583	1.20055	2.16216	1.57812	K15172|1|3e-27|121|vcn:VOLCADRAFT_106802|transcription elongation factor SPT5	GO:0043231//intracellular membrane-bounded organelle	GO:0046914//transition metal ion binding	GO:0010260//organ senescence;GO:0007165//signal transduction	gi|226507142|ref|NP_001146853.1|/0/nucleic acid binding protein [Zea mays]
GRMZM2G108487_T01|pacid:20822326	1.95387	3.33727	2.30009	2.16216	0.660587	-	-	-	-	gi|212275684|ref|NP_001130687.1|/4.96459e-157/uncharacterized protein LOC100191790 [Zea mays]
GRMZM2G161154_T01|pacid:20829608	-2.32624	1.27365	-0.186472	2.15902	1.75635	-	-	-	-	gi|195645590|gb|ACG42263.1|/6.16535e-10/metallothionein-like protein type 2 [Zea mays]
GRMZM5G842071_T04|pacid:20825655	-1.74657	1.13933	-0.985316	2.15805	-1.75035	K00423|1|2e-53|209|rcu:RCOM_0657480|L-ascorbate oxidase [EC:1.10.3.3]	GO:0005576//extracellular region;GO:0031410//cytoplasmic vesicle	GO:0046914//transition metal ion binding;GO:0016682//oxidoreductase activity, acting on diphenols and related substances as donors, oxygen as acceptor	GO:0009808//lignin metabolic process	gi|162460857|ref|NP_001105789.1|/0/LOC606456 precursor [Zea mays]
GRMZM2G016150_T01|pacid:20863192	-0.211187	0.506325	-0.373314	2.15783	0.358024	-	GO:0043231//intracellular membrane-bounded organelle	GO:0003677//DNA binding;GO:0001071//nucleic acid binding transcription factor activity;GO:0005515//protein binding	GO:0006351//transcription, DNA-dependent	gi|162459889|ref|NP_001105687.1|/2.39815e-173/opaque2 heterodimerizing protein1 [Zea mays]
GRMZM2G402092_T01|pacid:20829648	-1.92387	0.821291	-1.11299	2.15451	1.2291	-	GO:0009523//photosystem II;GO:0009532//plastid stroma;GO:0009534//chloroplast thylakoid	GO:0046872//metal ion binding	GO:0044237//cellular metabolic process	gi|226501880|ref|NP_001145426.1|/1.08009e-83/uncharacterized protein LOC100278794 [Zea mays]
GRMZM2G164074_T01|pacid:20843195	-1.81166	1.78586	-0.524342	2.15271	-0.841913	K13407|1|3e-103|374|vvi:100259592|cytochrome P450, family 94, subfamily A, polypeptide 1 (fatty acid omega-hydroxylase) [EC:1.14.-.-];K00517|4|5e-97|353|ath:AT3G56630|[EC:1.14.-.-]	GO:0031410//cytoplasmic vesicle	GO:0016491//oxidoreductase activity;GO:0005506//iron ion binding	GO:0008152//metabolic process	gi|293335377|ref|NP_001168221.1|/0/uncharacterized protein LOC100381980 precursor [Zea mays]
GRMZM2G077307_T01|pacid:20829789	0.581904	1.14087	1.82858	2.14752	0.616193	K10144|1|6e-122|437|vvi:100252623|RING finger and CHY zinc finger domain-containing protein 1 [EC:6.3.2.19]	-	GO:0046914//transition metal ion binding	-	gi|226529357|ref|NP_001146901.1|/0/RING finger and CHY zinc finger domain-containing protein 1 [Zea mays]
GRMZM2G014395_T01|pacid:20826581	-0.183631	1.19976	-0.159345	2.14752	3.93812	K15639|1|1e-111|402|aly:ARALYDRAFT_901457|cytochrome P450, family 734, subfamily A, polypeptide 1 (PHYB activation tagged suppressor 1) [EC:1.14.-.-];K15638|3|1e-105|382|aly:ARALYDRAFT_494050|cytochrome P450, family 72, subfamily C, polypeptide 1;K10717|5|4e-88|324|osa:9269428|cytokinin trans-hydroxylase	GO:0031410//cytoplasmic vesicle	GO:0016491//oxidoreductase activity;GO:0005506//iron ion binding	GO:0006091//generation of precursor metabolites and energy	gi|242053693|ref|XP_002455992.1|/0/hypothetical protein SORBIDRAFT_03g028630 [Sorghum bicolor]
GRMZM2G042995_T01|pacid:20872200	-1.18363	1.98217	-0.021842	2.14752	0.938121	-	-	-	-	gi|293334261|ref|NP_001169610.1|/1.16e-52/uncharacterized protein LOC100383491 [Zea mays]
GRMZM2G171108_T01|pacid:20842536	-1.21605	1.48927	-8.3625	2.14424	1.15363	-	-	-	-	gi|194704464|gb|ACF86316.1|/1.60042e-33/unknown [Zea mays]
GRMZM2G174984_T01|pacid:20856401	-1.03319	0.97581	-0.66651	2.14327	0.009129	K03541|1|6e-55|213|zma:100281646|photosystem II 10kDa protein	GO:0009523//photosystem II;GO:0009507//chloroplast	-	GO:0044237//cellular metabolic process	gi|226502122|ref|NP_001148037.1|/7.08466e-54/photosystem II3 [Zea mays]
GRMZM2G480850_T01|pacid:20841315	-0.979013	0.908423	-0.713719	2.13908	1.5902	-	GO:0043231//intracellular membrane-bounded organelle	-	-	gi|195648877|gb|ACG43906.1|/6.45845e-56/CP12-1 [Zea mays]
GRMZM2G028129_T01|pacid:20831964	-0.853483	1.20798	-0.507268	2.13908	2.47772	K08900|1|7e-134|476|sbi:SORBI_01g034560|mitochondrial chaperone BCS1	GO:0031410//cytoplasmic vesicle	GO:0016462//pyrophosphatase activity;GO:0032559	-	gi|212276017|ref|NP_001130836.1|/0/uncharacterized protein LOC100191940 [Zea mays]
GRMZM2G057841_T01|pacid:20880293	0.885968	2.71705	0.193426	2.13426	0.720144	-	-	-	-	gi|242065340|ref|XP_002453959.1|/1.15026e-09/hypothetical protein SORBIDRAFT_04g022220 [Sorghum bicolor]
GRMZM2G051943_T01|pacid:20846305	1.24933	3.52169	4.87187	2.13272	2.91081	K01183|1|1e-118|424|sbi:SORBI_06g021220|chitinase [EC:3.2.1.14]	-	GO:0004553//hydrolase activity, hydrolyzing O-glycosyl compounds;GO:0030247//polysaccharide binding	GO:0006950//response to stress;GO:0006026	gi|259490577|ref|NP_001158904.1|/1.66608e-146/endochitinase A precursor [Zea mays]
GRMZM2G067277_T01|pacid:20856994	0.323629	2.30779	1.10976	2.13122	1.41367	-	GO:0044464//cell part	-	-	gi|226491141|ref|NP_001143978.1|/1.51874e-97/uncharacterized protein LOC100276795 [Zea mays]
GRMZM2G077127_T02|pacid:20864649	0.216907	2.64761	-0.021842	2.12974	0.075625	-	GO:0043231//intracellular membrane-bounded organelle	GO:0004091//carboxylesterase activity	-	gi|226501208|ref|NP_001150635.1|/2.65345e-118/LOC100284268 [Zea mays]
GRMZM2G477325_T01|pacid:20832528	1.65095	2.57086	1.34316	2.12776	0.279158	-	GO:0031224//intrinsic to membrane;GO:0031410//cytoplasmic vesicle	-	GO:0009725//response to hormone stimulus;GO:0006970//response to osmotic stress	gi|226500658|ref|NP_001152633.1|/2.21253e-18/hydrophobic protein LTI6A [Zea mays]
GRMZM2G334336_T01|pacid:20847026	-0.894125	0.237731	0.508673	2.1261	3.1911	K13691|1|1e-127|455|sbi:SORBI_02g030020|pathogen-inducible salicylic acid glucosyltransferase [EC:2.4.1.-]	-	GO:0016757//transferase activity, transferring glycosyl groups	-	gi|242075140|ref|XP_002447506.1|/0/hypothetical protein SORBIDRAFT_06g002180 [Sorghum bicolor]
GRMZM2G319781_T01|pacid:20870329	0.484387	2.13082	1.05616	2.1261	1.52041	-	GO:0044464//cell part	-	GO:0051234//establishment of localization	gi|242036061|ref|XP_002465425.1|/5.54674e-123/hypothetical protein SORBIDRAFT_01g038660 [Sorghum bicolor]
GRMZM2G341918_T02|pacid:20862176	-1.52418	0.015338	0.474116	2.12469	-0.122315	K11000|1|4e-112|404|rcu:RCOM_0146290|callose synthase [EC:2.4.1.-]	GO:0016020//membrane	GO:0035251//UDP-glucosyltransferase activity	GO:0006074//(1->3)-beta-D-glucan metabolic process	gi|242037097|ref|XP_002465943.1|/8.13029e-151/hypothetical protein SORBIDRAFT_01g048620 [Sorghum bicolor]
GRMZM2G316030_T01|pacid:20823047	-1.14129	1.48312	-1.76908	2.12415	0.768963	K12338|1|1e-65|249|aly:ARALYDRAFT_915488|anthocyanin 5-O-glucosyltransferase [EC:2.4.1.-];K13692|2|4e-65|247|ath:AT1G05560|UDP-glucose:(indol-3-yl)acetate beta-D-glucosyltransferase [EC:2.4.1.121]	-	GO:0016757//transferase activity, transferring glycosyl groups	-	gi|242089751|ref|XP_002440708.1|/0/hypothetical protein SORBIDRAFT_09g005510 [Sorghum bicolor]
GRMZM2G061941_T01|pacid:20882247	-1.86925	1.33727	-0.591207	2.12331	1.13702	-	-	-	-	gi|226502424|ref|NP_001147234.1|/5.28514e-56/VQ motif family protein [Zea mays]
GRMZM2G154687_T01|pacid:20822777	-3.04613	-1.98466	-3.02184	2.12152	0.397553	K01058|1|4e-39|160|gmx:100816744|phospholipase A1 [EC:3.1.1.32]	GO:0043231//intracellular membrane-bounded organelle	GO:0004091//carboxylesterase activity	GO:0044238//primary metabolic process	gi|223944861|gb|ACN26514.1|/0/unknown [Zea mays]
GRMZM2G024718_T01|pacid:20837330	0.123797	0.922229	3.00053	2.12152	4.64548	K03283|1|1e-76|286|rcu:RCOM_1442280|heat shock 70kDa protein 1/8	-	GO:0016491//oxidoreductase activity;GO:0032559	GO:0009642//response to light intensity;GO:0044267//cellular protein metabolic process;GO:0000302//response to reactive oxygen species	gi|219884677|gb|ACL52713.1|/0/unknown [Zea mays]
GRMZM2G152548_T01|pacid:20876739	0.73148	1.65919	0.785513	2.12152	0.376794	-	GO:0009536//plastid	-	GO:0009411//response to UV	gi|293332743|ref|NP_001169730.1|/0/uncharacterized protein LOC100383611 [Zea mays]
GRMZM2G044038_T01|pacid:20870894	-3.51242	-4.67723	-3.44233	2.11973	-0.819341	K00924|1|7e-114|409|ath:AT1G30270|[EC:2.7.1.-];K07198|3|1e-65|249|gmx:100806916|5'-AMP-activated protein kinase, catalytic alpha subunit [EC:2.7.11.11]	-	GO:0004672//protein kinase activity;GO:0032559	GO:0006464//cellular protein modification process;GO:0023052//signaling	gi|226497784|ref|NP_001146886.1|/0/LOC100280494 [Zea mays]
GRMZM2G125032_T01|pacid:20826899	0.301796	2.622	4.88067	2.11777	3.2744	-	GO:0031410//cytoplasmic vesicle	GO:0043167//ion binding;GO:0008422//beta-glucosidase activity	GO:0044238//primary metabolic process;GO:0006950//response to stress	gi|302635593|gb|ADL60383.1|/0/beta-1,3-glucanase precursor [Zea mays]
GRMZM2G082924_T01|pacid:20834337	1.02204	2.26081	0.483394	2.11486	-0.41914	K15441|1|2e-08|58.2|ota:Ot05g01940|tRNA-specific adenosine deaminase 2 [EC:3.5.4.-]	-	GO:0016814//hydrolase activity, acting on carbon-nitrogen (but not peptide) bonds, in cyclic amidines;GO:0046914//transition metal ion binding	-	gi|162461226|ref|NP_001105963.1|/1.64748e-92/cytidine deaminase1 [Zea mays]
GRMZM2G333049_T01|pacid:20839929	-2.24776	3.17828	-0.960441	2.11253	0.721988	-	-	-	-	gi|226494494|ref|NP_001149688.1|/1.34463e-66/VQ motif family protein [Zea mays]
GRMZM2G057467_T01|pacid:20837657	-7.90753	-7.90753	-3.19177	2.10772	-0.509338	-	GO:0044464//cell part	-	-	gi|226496559|ref|NP_001152720.1|/4.49068e-84/AIR12 precursor [Zea mays]
GRMZM2G701564_T01|pacid:20830585	-5.33153	-5.27006	-10.6642	2.10772	-1.50934	K00626|1|4e-20|60.8|bdi:100836749|acetyl-CoA C-acetyltransferase [EC:2.3.1.9]	GO:0016020//membrane;GO:0042579//microbody	GO:0016453	GO:0003006//developmental process involved in reproduction	gi|357128246|ref|XP_003565785.1|/4.30923e-19/PREDICTED: probable acetyl-CoA acetyltransferase, cytosolic 2-like [Brachypodium distachyon]
GRMZM2G388684_T01|pacid:20866998	-1.63109	0.337267	-1.28488	2.10772	-1.92437	K08235|1|8e-125|445|osa:4349281|xyloglucan:xyloglucosyl transferase [EC:2.4.1.207]	GO:0005576//extracellular region;GO:0031410//cytoplasmic vesicle;GO:0030312//external encapsulating structure	GO:0016798//hydrolase activity, acting on glycosyl bonds;GO:0016758//transferase activity, transferring hexosyl groups	GO:0044042//glucan metabolic process	gi|212720754|ref|NP_001132709.1|/2.33675e-167/uncharacterized protein LOC100194192 precursor [Zea mays]
GRMZM2G467338_T02|pacid:20848563	1.30751	1.09334	1.66621	2.10772	0.227628	K01681|1|0.0|1793|zma:100281040|aconitate hydratase 1 [EC:4.2.1.3]	GO:0044424//intracellular part	GO:0043169//cation binding;GO:0051536//iron-sulfur cluster binding;GO:0016836//hydro-lyase activity	GO:0044262//cellular carbohydrate metabolic process	gi|226507400|ref|NP_001147431.1|/0/aconitase2 [Zea mays]
GRMZM2G454039_T01|pacid:20831036	-0.493587	1.15284	0.715124	2.10772	2.62817	K13457|1|6e-90|260|vvi:100252764|disease resistance protein RPM1	GO:0043231//intracellular membrane-bounded organelle;GO:0031410//cytoplasmic vesicle	GO:0032559	GO:0006950//response to stress;GO:0012501//programmed cell death	gi|242085898|ref|XP_002443374.1|/0/hypothetical protein SORBIDRAFT_08g018410 [Sorghum bicolor]
GRMZM2G305096_T01|pacid:20878387	1.76123	1.6003	2.81946	2.10772	-0.924375	K09584|1|2e-09|62.8|sbi:SORBI_09g004370|protein disulfide-isomerase A6 [EC:5.3.4.1];K01829|5|1e-06|53.9|zma:606413|protein disulfide-isomerase [EC:5.3.4.1]	-	-	-	gi|242086859|ref|XP_002439262.1|/0/hypothetical protein SORBIDRAFT_09g003380 [Sorghum bicolor]
GRMZM2G030465_T01|pacid:20880467	-0.309162	2.23773	1.09364	2.10772	2.01422	K14484|1|7e-12|69.7|aly:ARALYDRAFT_470436|auxin-responsive protein IAA	-	-	GO:0009725//response to hormone stimulus	gi|226504784|ref|NP_001147838.1|/8.21764e-61/IAA9 - auxin-responsive Aux/IAA family member [Zea mays]
GRMZM2G332280_T01|pacid:20827439	0.892472	2.90611	1.52248	2.10772	-0.18741	K13415|1|6e-42|171|aly:ARALYDRAFT_912402|protein brassinosteroid insensitive 1 [EC:2.7.10.1 2.7.11.1];K13430|4|2e-40|166|osa:4329463|serine/threonine-protein kinase PBS1 [EC:2.7.11.1]	GO:0043231//intracellular membrane-bounded organelle;GO:0044444//cytoplasmic part	-	-	gi|357162009|ref|XP_003579275.1|/0/PREDICTED: putative leucine-rich repeat receptor-like protein kinase At2g19210-like [Brachypodium distachyon]
GRMZM2G000650_T01|pacid:20872436	3.01277	2.95394	3.20055	2.10772	1.49066	K13115|1|9e-77|285|zma:100856924|coiled-coil domain-containing protein 130	-	-	-	gi|194707400|gb|ACF87784.1|/3.35373e-76/unknown [Zea mays]
GRMZM2G341405_T03|pacid:20842209	2.45637	3.13082	2.91676	2.10772	0.490662	K01507|1|1e-91|337|sbi:SORBI_04g005710|inorganic pyrophosphatase [EC:3.6.1.1]	GO:0031410//cytoplasmic vesicle	GO:0003824//catalytic activity	-	gi|242064260|ref|XP_002453419.1|/1.34495e-90/hypothetical protein SORBIDRAFT_04g005710 [Sorghum bicolor]
GRMZM2G105140_T01|pacid:20827926	3.1238	3.43038	3.34739	2.10772	0.075625	K13426|1|1e-32|139|vvi:100251862|WRKY transcription factor 29;K13425|2|5e-32|137|vvi:100256849|WRKY transcription factor 22	-	GO:0003677//DNA binding;GO:0001071//nucleic acid binding transcription factor activity	GO:0010467//gene expression	gi|242058089|ref|XP_002458190.1|/4.03364e-103/hypothetical protein SORBIDRAFT_03g028440 [Sorghum bicolor]
GRMZM5G843892_T01|pacid:20876723	0.034043	1.42521	1.0968	2.10136	1.71453	-	-	-	GO:0009664//plant-type cell wall organization;GO:0009832//plant-type cell wall biogenesis;GO:0009250//glucan biosynthetic process	gi|242066698|ref|XP_002454638.1|/0/hypothetical protein SORBIDRAFT_04g034670 [Sorghum bicolor]
GRMZM2G320786_T01|pacid:20881526	-7.74657	-5.10014	-4.40035	2.10076	0.54511	K00423|1|6e-66|250|ath:AT5G21100|L-ascorbate oxidase [EC:1.10.3.3]	GO:0005576//extracellular region;GO:0031410//cytoplasmic vesicle	GO:0046914//transition metal ion binding;GO:0016682//oxidoreductase activity, acting on diphenols and related substances as donors, oxygen as acceptor	GO:0009808//lignin metabolic process	gi|242062518|ref|XP_002452548.1|/0/hypothetical protein SORBIDRAFT_04g027860 [Sorghum bicolor]
GRMZM2G170017_T01|pacid:20878495	-2.04613	-0.077771	0.148083	2.10076	1.53506	K15095|1|5e-69|259|pop:POPTR_644424|(+)-neomenthol dehydrogenase [EC:1.1.1.208]	-	GO:0003824//catalytic activity	GO:0008152//metabolic process	gi|226505216|ref|NP_001147467.1|/1.15663e-169/LOC100281076 [Zea mays]
GRMZM2G475380_T01|pacid:20863333	-1.34991	1.97834	-2.41873	2.09785	0.019771	K06892|1|1e-101|367|pop:POPTR_550478|;K05278|3|2e-49|194|pop:POPTR_828087|flavonol synthase [EC:1.14.11.23]	-	GO:0003824//catalytic activity	GO:0008152//metabolic process	gi|242037135|ref|XP_002465962.1|/1.50486e-172/hypothetical protein SORBIDRAFT_01g049030 [Sorghum bicolor]
AC212835.3_FGT008|pacid:20843779	-3.36806	-0.136665	-1.53642	2.09658	0.508584	K00924|1|1e-90|331|aly:ARALYDRAFT_494273|[EC:2.7.1.-];K05658|3|3e-85|313|vvi:100262734|ATP-binding cassette, subfamily B (MDR/TAP), member 1	-	GO:0004672//protein kinase activity;GO:0032559	GO:0006464//cellular protein modification process	gi|242076634|ref|XP_002448253.1|/1.04413e-160/hypothetical protein SORBIDRAFT_06g024060 [Sorghum bicolor]
GRMZM5G883813_T01|pacid:20865007	-2.36806	1.50076	-1.34377	2.09658	-1.2463	-	-	-	-	gi|308081976|ref|NP_001182984.1|/4.85354e-48/uncharacterized protein LOC100501300 [Zea mays]
GRMZM2G311500_T01|pacid:20860276	1.58614	3.58823	2.61043	2.09658	1.14601	-	-	-	-	gi|212722666|ref|NP_001131155.1|/4.84016e-14/uncharacterized protein LOC100192463 [Zea mays]
GRMZM2G059851_T01|pacid:20880871	-0.683558	1.69984	1.1708	2.09178	1.82286	-	GO:0043231//intracellular membrane-bounded organelle	GO:0003677//DNA binding;GO:0001071//nucleic acid binding transcription factor activity	GO:0006351//transcription, DNA-dependent;GO:0006950//response to stress;GO:0009743//response to carbohydrate stimulus	gi|226503731|ref|NP_001147968.1|/0/heat shock factor protein 2 [Zea mays]
GRMZM2G033236_T02|pacid:20856519	-3.41536	0.747643	-3.97604	2.08789	-1.41914	-	-	-	-	gi|308081200|ref|NP_001183569.1|/2.57098e-52/uncharacterized protein LOC100502162 [Zea mays]
GRMZM2G343149_T01|pacid:20875031	-2.50556	1.14087	-1.89631	2.0874	1.47417	K05337|1|9e-19|94.0|olu:OSTLU_7956|ferredoxin;K03686|4|4e-09|62.0|gmx:100786143|molecular chaperone DnaJ;K09518|5|4e-09|62.0|ota:Ot01g05590|DnaJ homolog subfamily B member 12	GO:0043231//intracellular membrane-bounded organelle	GO:0005515//protein binding	GO:0044267//cellular protein metabolic process	gi|238009782|gb|ACR35926.1|/0/unknown [Zea mays]
GRMZM2G016346_T01|pacid:20873321	-1.04613	2.35032	-4.48127	2.0874	1.68228	-	-	-	-	gi|242089461|ref|XP_002440563.1|/6.64137e-28/hypothetical protein SORBIDRAFT_09g003250 [Sorghum bicolor]
GRMZM2G342856_T01|pacid:20871483	1.98629	3.80383	1.51873	2.0874	0.703656	K00676|1|2e-10|64.3|ppp:PHYPADRAFT_104139|ribosomal-protein-alanine N-acetyltransferase [EC:2.3.1.128]	-	GO:0016407//acetyltransferase activity	-	gi|226504362|ref|NP_001150788.1|/5.94059e-99/N-acetyltransferase [Zea mays]
AC186577.3_FGT006|pacid:20819902	-0.238773	0.337267	1.22609	2.0797	1.77606	-	-	-	-	-
GRMZM2G057778_T01|pacid:20866059	-1.11324	0.140869	0.507411	2.07197	0.410609	K11000|1|2e-86|316|gmx:100777209|callose synthase [EC:2.4.1.-]	GO:0043234//protein complex;GO:0044444//cytoplasmic part;GO:0016020//membrane	GO:0035251//UDP-glucosyltransferase activity	GO:0006074//(1->3)-beta-D-glucan metabolic process	gi|222624128|gb|EEE58260.1|/8.85146e-115/hypothetical protein OsJ_09261 [Oryza sativa Japonica Group]
GRMZM2G347043_T01|pacid:20867542	-0.29124	2.46338	0.107441	2.0707	0.933606	-	-	GO:0003676//nucleic acid binding	-	gi|194440744|ref|NP_001123932.1|/2.61525e-164/NAC1 transcription factor [Zea mays]
GRMZM2G416632_T02|pacid:20832013	1.22066	3.54282	2.13803	2.06906	1.88298	K00799|1|4e-119|426|zma:541845|glutathione S-transferase [EC:2.5.1.18]	-	GO:0016765//transferase activity, transferring alkyl or aryl (other than methyl) groups	-	gi|162459493|ref|NP_001104994.1|/4.26151e-118/glutathione transferase GST 23 [Zea mays]
GRMZM2G015912_T01|pacid:20855044	-1.36806	0.69341	-0.021842	2.06263	2.50858	-	-	GO:0046872//metal ion binding	-	gi|226508858|ref|NP_001152204.1|/6.54071e-49/EF hand family protein [Zea mays]
GRMZM2G069260_T02|pacid:20853956	1.60157	2.21697	1.02546	2.06263	0.338659	K03885|1|0.0|983|zma:100382694|NADH dehydrogenase [EC:1.6.99.3]	GO:0005743//mitochondrial inner membrane	GO:0016651//oxidoreductase activity, acting on NAD(P)H;GO:0050662//coenzyme binding	GO:0008152//metabolic process	gi|293333995|ref|NP_001168889.1|/0/uncharacterized protein LOC100382694 [Zea mays]
GRMZM2G049109_T01|pacid:20853330	1.21691	2.27837	1.35667	2.06263	2.56105	K00924|1|7e-32|137|osa:4333525|[EC:2.7.1.-];K04733|4|8e-26|117|smo:SELMODRAFT_159261|interleukin-1 receptor-associated kinase 4 [EC:2.7.11.1]	-	GO:0016301//kinase activity	-	gi|242052561|ref|XP_002455426.1|/8.96705e-126/hypothetical protein SORBIDRAFT_03g010610 [Sorghum bicolor]
GRMZM2G334574_T01|pacid:20824957	-0.368056	2.97881	0.65623	2.06263	1.66059	-	-	-	-	gi|242086663|ref|XP_002439164.1|/1.13586e-65/hypothetical protein SORBIDRAFT_09g001610 [Sorghum bicolor]
GRMZM2G384528_T01|pacid:20835149	-0.390082	2.01534	-1.3658	2.05637	-0.161415	K08065|1|2e-53|208|gmx:100813169|nuclear transcription Y subunit beta;K02326|4|1e-08|59.7|smo:SELMODRAFT_115079|DNA polymerase epsilon subunit 3 [EC:2.7.7.7]	GO:0043231//intracellular membrane-bounded organelle	GO:0003677//DNA binding	GO:0006351//transcription, DNA-dependent	gi|226531950|ref|NP_001147727.1|/6.26848e-76/nuclear transcription factor Y subunit B-3 [Zea mays]
GRMZM2G079683_T01|pacid:20847806	-0.853483	0.888705	-1.3317	2.05452	0.013697	-	GO:0043231//intracellular membrane-bounded organelle	-	-	gi|226493217|ref|NP_001146522.1|/2.74243e-73/uncharacterized protein LOC100280113 [Zea mays]
GRMZM2G066618_T01|pacid:20860892	-5.82961	-2.56962	-2.6068	2.05113	2.34864	-	GO:0043231//intracellular membrane-bounded organelle	GO:0016899//oxidoreductase activity, acting on the CH-OH group of donors, oxygen as acceptor;GO:0050662//coenzyme binding	GO:0008152//metabolic process	gi|223946957|gb|ACN27562.1|/0/unknown [Zea mays]
GRMZM2G027052_T01|pacid:20861069	-0.309162	2.33727	-0.284876	2.05113	0.660587	-	-	-	-	gi|242063042|ref|XP_002452810.1|/6.7062e-122/hypothetical protein SORBIDRAFT_04g032910 [Sorghum bicolor]
GRMZM2G061527_T01|pacid:20826073	1.06935	2.38457	1.09364	2.05113	0.298017	K13415|1|4e-70|264|ath:AT4G39400|protein brassinosteroid insensitive 1 [EC:2.7.10.1 2.7.11.1];K13420|5|2e-68|259|osa:4337016|LRR receptor-like serine/threonine-protein kinase FLS2 [EC:2.7.11.1]	GO:0043231//intracellular membrane-bounded organelle;GO:0031410//cytoplasmic vesicle	GO:0016301//kinase activity	-	gi|242083928|ref|XP_002442389.1|/0/hypothetical protein SORBIDRAFT_08g019280 [Sorghum bicolor]
AC234185.1_FGT004|pacid:20852159	0.111056	1.5977	0.490394	2.0476	-0.18223	K01937|1|0.0|1118|zma:100382896|CTP synthase [EC:6.3.4.2]	-	GO:0016879//ligase activity, forming carbon-nitrogen bonds	GO:0006220//pyrimidine nucleotide metabolic process	gi|293336655|ref|NP_001169056.1|/0/uncharacterized protein LOC100382896 [Zea mays]
GRMZM2G056975_T01|pacid:20827505	0.484387	1.1234	-0.785774	2.04728	0.198481	K00099|1|0.0|941|zma:542023|1-deoxy-D-xylulose-5-phosphate reductoisomerase [EC:1.1.1.267]	-	GO:0016616//oxidoreductase activity, acting on the CH-OH group of donors, NAD or NADP as acceptor;GO:0043169//cation binding	GO:0006721//terpenoid metabolic process	gi|162463886|ref|NP_001105139.1|/0/dxr protein [Zea mays]
GRMZM5G878365_T01|pacid:20834634	1.31644	2.69984	1.25827	2.04287	1.07563	K13065|1|3e-30|129|pop:POPTR_784746|shikimate O-hydroxycinnamoyltransferase [EC:2.3.1.133]	-	GO:0016746//transferase activity, transferring acyl groups	-	gi|242049306|ref|XP_002462397.1|/1.03927e-89/hypothetical protein SORBIDRAFT_02g024990 [Sorghum bicolor]
GRMZM2G401511_T01|pacid:20847049	0.60393	2.36366	1.76957	2.04134	2.54511	-	GO:0031410//cytoplasmic vesicle	GO:0005488//binding	-	gi|226531324|ref|NP_001151168.1|/2.99112e-113/plant-specific domain TIGR01627 family protein [Zea mays]
GRMZM2G159544_T01|pacid:20883269	-1.58218	0.201752	-2.55789	2.04115	-0.322925	K00261|1|6e-30|129|zma:100193614|glutamate dehydrogenase (NAD(P)+) [EC:1.4.1.3];K13496|5|1e-24|111|ath:AT2G36750|UDP-glucosyl transferase 73C [EC:2.4.1.-]	-	GO:0016757//transferase activity, transferring glycosyl groups	-	gi|226508296|ref|NP_001141161.1|/9.36841e-73/uncharacterized protein LOC100273247 [Zea mays]
GRMZM2G123544_T01|pacid:20855244	-0.368056	1.03326	-0.194023	2.03663	0.764924	K05715|1|0.0|1211|zma:100279125|2-phosphoglycerate kinase [EC:2.7.2.-]	-	-	-	gi|226528381|ref|NP_001145638.1|/0/uncharacterized protein LOC100279125 [Zea mays]
GRMZM2G390436_T01|pacid:20823687	0.413304	3.02657	0.563121	2.03663	0.660587	K15692|1|8e-12|70.9|smo:SELMODRAFT_66937|E3 ubiquitin-protein ligase RNF13 [EC:6.3.2.19];K05283|2|2e-11|69.7|aly:ARALYDRAFT_354960|phosphatidylinositol glycan, class W [EC:2.3.-.-];K11982|3|4e-11|68.6|bdi:100833984|E3 ubiquitin-protein ligase RNF115/126 [EC:6.3.2.19]	-	-	-	gi|223973979|gb|ACN31177.1|/1.31708e-105/unknown [Zea mays]
GRMZM5G893761_T01|pacid:20833431	-1.63109	1.16734	-1.6068	2.03177	-1.50934	-	-	-	-	-
GRMZM2G390804_T01|pacid:20877493	-10.1125	1.19976	-10.1125	2.02466	0.786118	-	-	-	-	gi|195604652|gb|ACG24156.1|/5.78813e-07/hypothetical protein [Zea mays]
GRMZM2G171036_T01|pacid:20861125	-1.0096	0.237731	-0.241155	2.02425	0.756007	-	-	-	-	gi|226532403|ref|NP_001149889.1|/4.42585e-125/LOC100283517 [Zea mays]
GRMZM2G027960_T01|pacid:20853944	-0.290053	2.13082	0.508673	2.02395	1.22763	-	GO:0044464//cell part	GO:0046914//transition metal ion binding	-	gi|242088091|ref|XP_002439878.1|/2.61076e-136/hypothetical protein SORBIDRAFT_09g021850 [Sorghum bicolor]
GRMZM2G090029_T01|pacid:20867968	-0.667616	0.963939	-0.505826	2.02258	0.78932	-	-	-	-	gi|219362955|ref|NP_001136704.1|/8.89361e-16/uncharacterized protein LOC100216839 [Zea mays]
GRMZM2G352695_T01|pacid:20869393	0.740879	1.44094	1.44528	2.02026	0.829464	K01537|1|0.0|1844|sbi:SORBI_01g014620|Ca2+-transporting ATPase [EC:3.6.3.8]	GO:0031224//intrinsic to membrane	GO:0046873//metal ion transmembrane transporter activity;GO:0019829//cation-transporting ATPase activity;GO:0032559	GO:0009206;GO:0006816//calcium ion transport	gi|242038845|ref|XP_002466817.1|/0/hypothetical protein SORBIDRAFT_01g014620 [Sorghum bicolor]
GRMZM2G043921_T01|pacid:20858755	-0.485413	0.563775	0.575094	2.01904	2.1374	-	-	-	-	gi|226491088|ref|NP_001147376.1|/2.23831e-44/serine-rich protein [Zea mays]
GRMZM2G324903_T01|pacid:20851553	-0.788191	0.475464	-0.911659	2.01871	0.888422	K15382|1|3e-111|400|zma:100279636|solute carrier family 50 (sugar transporter)	GO:0016020//membrane	-	-	gi|226508060|ref|NP_001146103.1|/3.4522e-110/uncharacterized protein LOC100279636 [Zea mays]
GRMZM2G144480_T01|pacid:20861431	-1.26852	-8.80861	-2.24423	2.01777	2.22247	-	-	-	-	gi|226502292|ref|NP_001152649.1|/7.73931e-33/bZIP protein [Zea mays]
GRMZM2G009344_T03|pacid:20845262	-2.95302	-1.89155	-1.6068	2.01609	-0.023911	-	GO:0031224//intrinsic to membrane	-	-	gi|212723696|ref|NP_001131978.1|/3.96454e-158/uncharacterized protein LOC100193377 [Zea mays]
GRMZM2G109262_T01|pacid:20846134	-3.41536	-0.851395	-4.97604	2.01532	-1.41914	-	-	-	-	gi|242073854|ref|XP_002446863.1|/1.72507e-71/hypothetical protein SORBIDRAFT_06g023890 [Sorghum bicolor]
GRMZM2G035853_T01|pacid:20838409	-9.76121	-9.76121	-9.76121	2.0133	1.98816	-	-	-	-	gi|226505604|ref|NP_001144313.1|/9.43132e-28/uncharacterized protein LOC100277205 [Zea mays]
GRMZM2G009045_T01|pacid:20832237	-1.32624	2.90516	1.06062	2.0133	1.98816	K15102|1|4e-141|499|osa:4335983|solute carrier family 25 (mitochondrial phosphate transporter), member 3	GO:0031224//intrinsic to membrane	GO:0005488//binding	GO:0051234//establishment of localization	gi|357158740|ref|XP_003578225.1|/3.25479e-167/PREDICTED: phosphate carrier protein, mitochondrial-like [Brachypodium distachyon]
GRMZM2G460864_T01|pacid:20876142	-3.36806	-0.219127	-2.75881	2.01016	-0.438949	K16055|1|2e-62|238|zma:100281927|trehalose 6-phosphate synthase/phosphatase [EC:2.4.1.15 3.1.3.12]	GO:0043231//intracellular membrane-bounded organelle	-	GO:0005991//trehalose metabolic process	gi|226498976|ref|NP_001148318.1|/1.84379e-61/LOC100281927 [Zea mays]
GRMZM2G383699_T01|pacid:20826033	-4.74657	-0.292784	-3.13732	2.00605	0.504468	-	-	-	-	gi|242052919|ref|XP_002455605.1|/5.1619e-29/hypothetical protein SORBIDRAFT_03g013820 [Sorghum bicolor]
GRMZM2G127139_T01|pacid:20846916	-0.927483	1.11487	0.65623	2.00251	0.853232	K09838|1|0.0|1178|zma:100285076|zeaxanthin epoxidase [EC:1.14.13.90]	GO:0009536//plastid	GO:0016709//oxidoreductase activity, acting on paired donors, with incorporation or reduction of molecular oxygen, NAD(P)H as one donor, and incorporation of one atom of oxygen	GO:0009687//abscisic acid metabolic process	gi|226496633|ref|NP_001151443.1|/0/zeaxanthin epoxidase [Zea mays]
GRMZM2G146380_T01|pacid:20876545	-2.45552	0.70398	-0.84627	2.0007	0.62043	-	-	-	-	gi|242062102|ref|XP_002452340.1|/1.22862e-65/hypothetical protein SORBIDRAFT_04g023990 [Sorghum bicolor]
GRMZM2G092101_T02|pacid:20860255	-3.63109	-3.56962	-2.02184	1.99224	1.29802	K10457|1|9e-07|53.9|smo:SELMODRAFT_3894|kelch-like protein 20	-	-	-	gi|293336349|ref|NP_001168521.1|/0/uncharacterized protein LOC100382301 [Zea mays]
GRMZM2G145412_T01|pacid:20866299	-0.238773	-1.3997	0.43759	1.99224	1.24555	K13464|1|1e-38|158|zma:100284894|jasmonate ZIM domain-containing protein	-	-	-	gi|226502410|ref|NP_001151261.1|/1.5768e-37/LOC100284894 [Zea mays]
GRMZM5G845279_T01|pacid:20835456	-0.853483	-0.332585	-1.02184	1.99224	-0.031291	-	-	-	-	gi|223949459|gb|ACN28813.1|/1.95867e-19/unknown [Zea mays]
GRMZM2G045473_T01|pacid:20841802	-3.72676	0.015338	0.978158	1.99224	4.59919	K08176|1|0.0|910|osa:4335113|MFS transporter, PHS family, inorganic phosphate transporter	GO:0031224//intrinsic to membrane	GO:0015291//secondary active transmembrane transporter activity	GO:0015698//inorganic anion transport	gi|212721682|ref|NP_001132684.1|/0/uncharacterized protein LOC100194162 [Zea mays]
GRMZM2G390009_T01|pacid:20819989	-0.461165	0.715778	-0.021842	1.99224	0.24555	K11975|1|1e-11|67.8|smo:SELMODRAFT_48577|E3 ubiquitin-protein ligase RNF144 [EC:6.3.2.19]	-	GO:0046872//metal ion binding	-	gi|224035271|gb|ACN36711.1|/2.29498e-56/unknown [Zea mays]
GRMZM2G075215_T01|pacid:20844035	3.06935	0.752304	0.715124	1.99224	4.32355	-	-	-	-	gi|163838738|ref|NP_001106254.1|/1.93013e-101/ZCN17 protein [Zea mays]
GRMZM2G006468_T05|pacid:20858805	-0.408698	0.79961	-1.02184	1.99224	0.075625	K08999|1|7e-17|88.2|rcu:RCOM_0783240|hypothetical protein	-	-	GO:0006952//defense response	gi|195613530|gb|ACG28595.1|/3.3703e-149/wound responsive protein [Zea mays]
GRMZM2G156729_T01|pacid:20868946	1.09138	1.01534	0.826155	1.99224	2.88298	K13508|1|0.0|755|zma:100281851|glycerol-3-phosphate acyltransferase [EC:2.3.1.15]	GO:0043231//intracellular membrane-bounded organelle	GO:0016740//transferase activity	-	gi|226528623|ref|NP_001148243.1|/0/glycerol-3-phosphate acyltransferase 1 [Zea mays]
GRMZM2G138896_T01|pacid:20857404	1.95387	1.6003	1.56312	1.99224	4.16309	-	GO:0031410//cytoplasmic vesicle	-	-	gi|194708662|gb|ACF88415.1|/1.42907e-151/unknown [Zea mays]
GRMZM2G035421_T01|pacid:20853559	0.094735	1.96834	0.623493	1.99224	0.790222	K14674|1|0.0|1486|sbi:SORBI_03g035280|TAG lipase / steryl ester hydrolase / phospholipase A2 / LPA acyltransferase [EC:3.1.1.3 3.1.1.13 3.1.1.4 2.3.1.51]	GO:0005811//lipid particle	GO:0032561//guanyl ribonucleotide binding;GO:0003824//catalytic activity	GO:0006641//triglyceride metabolic process	gi|242058771|ref|XP_002458531.1|/0/hypothetical protein SORBIDRAFT_03g035280 [Sorghum bicolor]
GRMZM2G362693_T01|pacid:20845588	0.36891	2.01534	0.393196	1.99224	1.22763	-	GO:0043231//intracellular membrane-bounded organelle	-	-	gi|242042988|ref|XP_002459365.1|/6.94186e-54/hypothetical protein SORBIDRAFT_02g003370 [Sorghum bicolor]
GRMZM2G174719_T01|pacid:20860185	0.031875	2.27168	0.267665	1.99224	-0.006838	-	-	-	-	gi|308081299|ref|NP_001183428.1|/2.09142e-13/uncharacterized protein LOC100501851 [Zea mays]
GRMZM2G169372_T04|pacid:20867621	1.15551	2.33727	0.115662	1.99224	0.660587	-	-	-	-	-
GRMZM2G181415_T01|pacid:20833699	-0.046128	2.39385	0.463585	1.99224	-0.246304	-	-	-	-	gi|293331359|ref|NP_001170264.1|/5.94918e-86/uncharacterized protein LOC100384221 [Zea mays]
GRMZM2G071157_T01|pacid:20866230	2.4133	2.5389	2.37048	1.99224	2.24555	-	-	GO:0016772//transferase activity, transferring phosphorus-containing groups;GO:0005088//Ras guanyl-nucleotide exchange factor activity	GO:0006796//phosphate-containing compound metabolic process	gi|212275568|ref|NP_001130570.1|/0/uncharacterized protein LOC100191669 [Zea mays]
GRMZM2G118172_T01|pacid:20864818	-0.461165	2.6003	-2.02184	1.99224	0.660587	-	-	-	-	gi|226507240|ref|NP_001147415.1|/1.00287e-08/VQ motif family protein [Zea mays]
GRMZM2G089995_T01|pacid:20860309	2.2018	2.77023	1.6786	1.99224	0.397553	K09286|1|4e-16|83.6|aly:ARALYDRAFT_479554|EREBP-like factor	GO:0043231//intracellular membrane-bounded organelle	GO:0003676//nucleic acid binding;GO:0001071//nucleic acid binding transcription factor activity	GO:0006351//transcription, DNA-dependent	gi|195645606|gb|ACG42271.1|/1.69401e-41/ethylene-responsive transcription factor 4 [Zea mays]
GRMZM2G067122_T02|pacid:20821630	0.631944	2.86334	0.241193	1.99224	1.45414	-	GO:0043231//intracellular membrane-bounded organelle	-	-	gi|226503765|ref|NP_001144777.1|/2.97366e-174/uncharacterized protein LOC100277843 [Zea mays]
GRMZM2G548261_T01|pacid:20840009	2.65431	3.1028	3.73305	1.99224	2.07563	-	-	-	-	gi|293333971|ref|NP_001168651.1|/1.15013e-64/uncharacterized protein LOC100382438 [Zea mays]
GRMZM2G011777_T02|pacid:20882471	2.53884	3.33727	4.43759	1.99224	2.39755	K07555|1|5e-82|304|zma:100284106|ATP synthase mitochondrial F1 complex assembly factor 1	GO:0009536//plastid	GO:0016740//transferase activity	GO:0065003	gi|223948531|gb|ACN28349.1|/5.41513e-81/unknown [Zea mays]
GRMZM2G008166_T01|pacid:20822353	1.64193	3.4	2.13016	1.99224	0.81259	K14432|1|5e-68|256|zma:100283578|ABA responsive element binding factor	-	-	-	-
GRMZM2G060589_T01|pacid:20863189	3.2758	3.47477	4.56312	1.99224	2.07563	-	-	-	-	gi|219886583|gb|ACL53666.1|/5.7147e-33/unknown [Zea mays]
GRMZM2G149216_T01|pacid:20874589	-1.04613	3.77023	2.14808	1.99224	1.07563	K15015|1|1e-11|69.7|zma:100285277|solute carrier family 32 (vesicular inhibitory amino acid transporter);K14209|4|3e-10|65.1|ppp:PHYPADRAFT_144039|solute carrier family 36 (proton-coupled amino acid transporter)	GO:0031224//intrinsic to membrane	-	-	gi|226498596|ref|NP_001152139.1|/0/LHT1 [Zea mays]
GRMZM2G165894_T01|pacid:20877904	3.70876	3.87332	3.50172	1.99224	-0.924375	-	-	-	-	gi|242033409|ref|XP_002464099.1|/0/hypothetical protein SORBIDRAFT_01g012310 [Sorghum bicolor]
GRMZM2G013790_T03|pacid:20828136	1.69084	3.98496	1.97816	1.99224	-5.0629	K04733|1|8e-58|223|smo:SELMODRAFT_159261|interleukin-1 receptor-associated kinase 4 [EC:2.7.11.1];K00924|2|1e-57|223|osa:4333525|[EC:2.7.1.-]	-	GO:0004871//signal transducer activity;GO:0004672//protein kinase activity;GO:0032559	GO:0006464//cellular protein modification process	gi|223972947|gb|ACN30661.1|/0/unknown [Zea mays]
GRMZM2G015804_T03|pacid:20865181	2.76123	4.40766	2.30009	1.99224	0.075625	K01188|1|0.0|836|sbi:SORBI_01g043030|beta-glucosidase [EC:3.2.1.21]	GO:0005576//extracellular region;GO:0031410//cytoplasmic vesicle;GO:0009536//plastid	GO:0016798//hydrolase activity, acting on glycosyl bonds;GO:0043167//ion binding	GO:0044238//primary metabolic process	gi|242036513|ref|XP_002465651.1|/0/hypothetical protein SORBIDRAFT_01g043030 [Sorghum bicolor]
GRMZM5G850015_T01|pacid:20844525	5.91966	4.50719	6.01158	1.99224	-5.17457	K06215|1|2e-164|577|sbi:SORBI_02g000720|pyridoxine biosynthesis protein [EC:4.-.-.-]	GO:0044444//cytoplasmic part;GO:0016020//membrane	GO:0042802//identical protein binding;GO:0046983//protein dimerization activity	GO:0042364;GO:0009108//coenzyme biosynthetic process;GO:0006778//porphyrin-containing compound metabolic process;GO:0008614//pyridoxine metabolic process;GO:0006972//hyperosmotic response;GO:0033194//response to hydroperoxide;GO:0019752//carboxylic acid metabolic process	gi|226528529|ref|NP_001147020.1|/5.10785e-168/pyridoxin biosynthesis protein ER1 [Zea mays]
GRMZM2G131205_T08|pacid:20867958	4.34619	4.6003	4.43759	1.99224	3.07563	K09753|1|2e-38|157|zma:542463|cinnamoyl-CoA reductase [EC:1.2.1.44]	-	GO:0048037//cofactor binding;GO:0003824//catalytic activity	GO:0008152//metabolic process	gi|195624332|gb|ACG33996.1|/2.08855e-37/dihydroflavonol-4-reductase [Zea mays]
AC194974.3_FGT005|pacid:20879487	5.77405	5.87332	5.96684	1.99224	1.88298	K10082|1|5e-26|118|mtr:MTR_5g031140|lectin, mannose-binding 2;K06100|2|6e-08|58.5|sbi:SORBI_02g044000|symplekin	GO:0031410//cytoplasmic vesicle	-	-	gi|238005852|gb|ACR33961.1|/3.28376e-155/unknown [Zea mays]
GRMZM2G154078_T01|pacid:20829389	2.76123	7.01534	4.62202	1.99224	2.66059	-	-	-	-	-
GRMZM2G449160_T01|pacid:20826605	6.42961	7.04876	6.73305	1.99224	-4.23036	-	-	-	-	gi|242055817|ref|XP_002457054.1|/3.40943e-113/hypothetical protein SORBIDRAFT_03g000550 [Sorghum bicolor]
GRMZM2G096475_T01|pacid:20822396	-4.52186	-0.705508	-2.03814	1.98818	2.55118	-	-	-	-	gi|226532662|ref|NP_001146945.1|/8.21659e-59/late embryogenesis abundant protein, group 3 [Zea mays]
GRMZM2G300135_T01|pacid:20877119	-0.001734	1.67355	-0.091104	1.98659	1.34241	-	GO:0016020//membrane	-	GO:0006970//response to osmotic stress;GO:0009642//response to light intensity	gi|195655097|gb|ACG47016.1|/0/senescence-associated protein 12 [Zea mays]
GRMZM2G078526_T01|pacid:20846330	0.075551	1.51308	-1.56136	1.98501	-0.327917	K10666|1|4e-24|111|zma:100285907|E3 ubiquitin-protein ligase RNF5 [EC:6.3.2.19]	-	GO:0046914//transition metal ion binding	-	gi|212274431|ref|NP_001130966.1|/2.47938e-140/uncharacterized protein LOC100192071 [Zea mays]
GRMZM2G312521_T01|pacid:20857685	-1.34329	1.69643	-1.7703	1.98048	-0.290295	K16055|1|0.0|1478|sbi:SORBI_04g035560|trehalose 6-phosphate synthase/phosphatase [EC:2.4.1.15 3.1.3.12]	GO:0043231//intracellular membrane-bounded organelle	GO:0016757//transferase activity, transferring glycosyl groups;GO:0016787//hydrolase activity	GO:0005991//trehalose metabolic process	gi|242063340|ref|XP_002452959.1|/0/hypothetical protein SORBIDRAFT_04g035560 [Sorghum bicolor]
GRMZM2G386163_T01|pacid:20834879	-1.49359	-1.89155	-1.75881	1.98017	-0.438949	-	-	GO:0001071//nucleic acid binding transcription factor activity	GO:0032501//multicellular organismal process	gi|242049720|ref|XP_002462604.1|/1.00127e-139/hypothetical protein SORBIDRAFT_02g028870 [Sorghum bicolor]
GRMZM2G417072_T01|pacid:20832667	-0.853483	0.810648	-0.124652	1.97109	-0.916762	-	GO:0009536//plastid	GO:0016778;GO:0022857//transmembrane transporter activity	GO:0009725//response to hormone stimulus;GO:0006163//purine nucleotide metabolic process;GO:0006950//response to stress	gi|242050856|ref|XP_002463172.1|/0/hypothetical protein SORBIDRAFT_02g039080 [Sorghum bicolor]
GRMZM2G043109_T01|pacid:20827637	-0.194226	1.63507	-0.624506	1.96561	0.003475	K04035|1|1e-144|510|sbi:SORBI_03g011270|magnesium-protoporphyrin IX monomethyl ester (oxidative) cyclase [EC:1.14.13.81]	GO:0009941//chloroplast envelope	GO:0016709//oxidoreductase activity, acting on paired donors, with incorporation or reduction of molecular oxygen, NAD(P)H as one donor, and incorporation of one atom of oxygen;GO:0046914//transition metal ion binding	GO:0006779//porphyrin-containing compound biosynthetic process	gi|242057019|ref|XP_002457655.1|/1.20212e-143/hypothetical protein SORBIDRAFT_03g011270 [Sorghum bicolor]
GRMZM2G023988_T03|pacid:20879963	1.42336	2.04282	2.16036	1.96423	0.54511	-	GO:0044464//cell part	GO:0046914//transition metal ion binding	-	gi|226958376|ref|NP_001152939.1|/0/zinc finger, C2H2 type family protein [Zea mays]
GRMZM2G145213_T01|pacid:20855249	-0.120825	2.03342	0.896475	1.96215	1.19314	K06630|1|2e-80|298|vvi:100247183|tyrosine 3-monooxygenase/tryptophan 5-monooxygenase activation protein	-	GO:0005515//protein binding	-	gi|212722298|ref|NP_001131998.1|/1.85297e-137/uncharacterized protein LOC100193401 [Zea mays]
GRMZM2G014055_T01|pacid:20822130	-5.35598	-4.87948	-5.91666	1.96161	2.92564	K03671|1|2e-09|60.8|mtr:MTR_1g023140|thioredoxin 1	-	-	-	-
GRMZM2G016434_T01|pacid:20877721	-1.18363	0.725832	-0.673918	1.95907	0.938121	K09286|1|3e-18|91.3|ath:AT1G43160|EREBP-like factor	-	-	GO:0006351//transcription, DNA-dependent	gi|242061764|ref|XP_002452171.1|/3.67882e-65/hypothetical protein SORBIDRAFT_04g021160 [Sorghum bicolor]
GRMZM2G011422_T01|pacid:20861066	-0.046128	1.91346	0.60619	1.95907	1.26005	K09422|1|4e-104|376|sbi:SORBI_07g008580|myb proto-oncogene protein, plant	-	GO:0001071//nucleic acid binding transcription factor activity	GO:0006351//transcription, DNA-dependent	gi|242081075|ref|XP_002445306.1|/4.30267e-103/hypothetical protein SORBIDRAFT_07g008580 [Sorghum bicolor]
GRMZM2G451314_T01|pacid:20881994	-0.035094	1.62501	0.634257	1.95721	1.11118	K01590|1|0.0|911|sbi:SORBI_04g022140|histidine decarboxylase [EC:4.1.1.22]	-	GO:0016831//carboxy-lyase activity;GO:0048037//cofactor binding	GO:0003006//developmental process involved in reproduction;GO:0019752//carboxylic acid metabolic process	gi|242061884|ref|XP_002452231.1|/0/hypothetical protein SORBIDRAFT_04g022140 [Sorghum bicolor]
GRMZM2G169360_T01|pacid:20839823	-11.8025	-11.8025	-4.87982	1.95444	1.69338	-	-	-	-	gi|195609490|gb|ACG26575.1|/3.18942e-21/hypothetical protein [Zea mays]
AF546187.1_FGT012|pacid:20871424	-3.31915	0.064248	-0.709898	1.95444	0.643908	-	-	-	-	gi|226492280|ref|NP_001147538.1|/1.19529e-43/zinc-finger protein 1 [Zea mays]
GRMZM2G702991_T01|pacid:20848874	1.59037	3.00216	1.92472	1.95235	1.32769	-	-	-	-	gi|293331291|ref|NP_001168941.1|/5.93731e-119/uncharacterized protein LOC100382755 [Zea mays]
GRMZM2G116603_T01|pacid:20836633	-6.96623	-2.15459	-2.19177	1.9516	0.606139	-	-	-	-	gi|226491992|ref|NP_001151411.1|/0/F-box domain containing protein [Zea mays]
GRMZM2G016435_T01|pacid:20825377	-2.63109	-0.025304	-5.19177	1.9516	0.227628	K10418|1|2e-15|80.5|olu:OSTLU_39788|dynein light chain LC8-type	GO:0043231//intracellular membrane-bounded organelle;GO:0015630//microtubule cytoskeleton;GO:0042995//cell projection	GO:0003774//motor activity	GO:0048468//cell development;GO:0048513//organ development	gi|226493894|ref|NP_001150519.1|/6.78729e-39/dynein light chain LC6, flagellar outer arm [Zea mays]
GRMZM5G820287_T01|pacid:20849077	-1.88263	0.071922	-1.41777	1.9483	-0.21068	K00232|1|0.0|707|bdi:100841774|acyl-CoA oxidase [EC:1.3.3.6]	GO:0005777//peroxisome	GO:0050662//coenzyme binding;GO:0016634	GO:0009062//fatty acid catabolic process	gi|108864572|gb|ABA94669.2|/0/Acyl-coenzyme A oxidase 2, peroxisomal precursor, putative, expressed [Oryza sativa Japonica Group]
GRMZM2G121264_T01|pacid:20848411	-0.01638	2.69247	0.900991	1.94644	-0.017485	K13225|1|2e-114|411|zma:100382554|cytochrome P450, family 71, subfamily C, polypeptide 1 (3-hydroxyindolin-2-one monooxygenase) [EC:1.14.13.139];K13223|2|2e-109|395|zma:100192631|cytochrome P450, family 71, subfamily C, polypeptide 4 (indole-2-monooxygenase) [EC:1.14.13.137];K13267|3|3e-85|314|gmx:100814284|cytochrome P450, family 71, subfamily D, polypeptide 9 (flavonoid 6-hydroxylase) [EC:1.14.…	-	GO:0016491//oxidoreductase activity;GO:0005506//iron ion binding	GO:0008152//metabolic process	gi|293331627|ref|NP_001169622.1|/0/uncharacterized protein LOC100383503 [Zea mays]
GRMZM2G083538_T01|pacid:20870031	-0.340871	0.030935	0.261951	1.94441	1.46495	K00688|1|2e-06|53.1|mtr:MTR_2g014460|starch phosphorylase [EC:2.4.1.1]	-	GO:0031406//carboxylic acid binding	-	gi|226506214|ref|NP_001148163.1|/0/LOC100281771 [Zea mays]
GRMZM2G072890_T01|pacid:20831358	0.272234	2.82777	2.02633	1.94241	2.79106	-	-	-	-	gi|226531554|ref|NP_001147291.1|/5.26758e-29/LOC100280899 [Zea mays]
GRMZM2G150256_T01|pacid:20823025	-0.348924	1.4003	0.149639	1.94236	-0.451005	K01376|1|2e-138|491|ath:AT5G43060|[EC:3.4.22.-];K01365|4|1e-114|412|sbi:SORBI_10g028000|cathepsin L [EC:3.4.22.15]	-	GO:0004175//endopeptidase activity	GO:0019538//protein metabolic process	gi|238007404|gb|ACR34737.1|/0/unknown [Zea mays]
GRMZM2G171880_T02|pacid:20848372	1.73148	2.06596	1.81466	1.93977	0.727701	K14611|1|1e-107|389|gmx:100780211|solute carrier family 23 (nucleobase transporter), member 1/2	GO:0016020//membrane	GO:0005215//transporter activity	GO:0006810//transport	gi|226496001|ref|NP_001146339.1|/1.53931e-174/uncharacterized protein LOC100279915 [Zea mays]
GRMZM2G166281_T02|pacid:20843632	-6.11222	-3.88083	-6.08793	1.93738	-0.547521	K01376|1|6e-73|273|ath:AT1G47128|[EC:3.4.22.-];K01365|4|1e-44|179|smo:SELMODRAFT_183539|cathepsin L [EC:3.4.22.15]	-	GO:0016491//oxidoreductase activity;GO:0004175//endopeptidase activity	GO:0019538//protein metabolic process	gi|226495425|ref|NP_001148706.1|/1.42904e-101/cysteine protease 1 precursor [Zea mays]
GRMZM2G108949_T01|pacid:20870761	-0.746567	1.2691	-0.722281	1.93566	0.462648	-	-	-	-	gi|242039305|ref|XP_002467047.1|/2.18878e-36/hypothetical protein SORBIDRAFT_01g018780 [Sorghum bicolor]
GRMZM2G008539_T01|pacid:20841261	-2.16161	1.80675	0.184609	1.93566	-0.45489	K12356|1|5e-48|190|aly:ARALYDRAFT_485420|coniferyl-alcohol glucosyltransferase [EC:2.4.1.111];K08237|3|3e-47|188|sbi:SORBI_05g023240|hydroquinone glucosyltransferase [EC:2.4.1.218];K13263|4|4e-47|187|gmx:100101902|isoflavone 7-O-glucosyltransferase [EC:2.4.1.170]	-	GO:0016757//transferase activity, transferring glycosyl groups	-	gi|212275320|ref|NP_001130813.1|/0/uncharacterized protein LOC100191917 [Zea mays]
GRMZM2G358153_T01|pacid:20859611	-2.46892	0.879226	-0.521253	1.93426	-0.035221	-	GO:0031410//cytoplasmic vesicle	GO:0016798//hydrolase activity, acting on glycosyl bonds;GO:0043167//ion binding	GO:0005975//carbohydrate metabolic process	gi|212721998|ref|NP_001131214.1|/3.16476e-165/uncharacterized protein LOC100192522 [Zea mays]
GRMZM2G028821_T01|pacid:20867017	-2.29406	0.937336	-1.26977	1.93414	1.58258	K00799|1|2e-55|196|sbi:SORBI_01g030930|glutathione S-transferase [EC:2.5.1.18]	-	GO:0016765//transferase activity, transferring alkyl or aryl (other than methyl) groups	-	gi|226501644|ref|NP_001147494.1|/1.60491e-109/glutathione S-transferase GSTU6 [Zea mays]
GRMZM2G006981_T01|pacid:20865638	0.290907	1.01534	1.48512	1.93414	1.38229	-	-	-	-	gi|242041259|ref|XP_002468024.1|/3.74289e-57/hypothetical protein SORBIDRAFT_01g038245 [Sorghum bicolor]
GRMZM2G032856_T01|pacid:20881029	-2.63109	2.33727	-1.6068	1.93084	0.660587	K00799|1|1e-136|484|zma:541837|glutathione S-transferase [EC:2.5.1.18]	-	GO:0016765//transferase activity, transferring alkyl or aryl (other than methyl) groups	-	gi|162458508|ref|NP_001104988.1|/1.60853e-135/glutathione transferase24 [Zea mays]
GRMZM2G366150_T03|pacid:20847332	-1.11026	0.98363	-1.22348	1.92811	0.552063	-	-	-	-	gi|226501144|ref|NP_001141453.1|/0/uncharacterized protein LOC100273563 [Zea mays]
GRMZM2G034534_T01|pacid:20828108	0.742368	2.76536	1.37671	1.92513	1.37108	K06129|1|0.0|834|zma:100280003|lysophospholipase III [EC:3.1.1.5]	-	GO:0008374//O-acyltransferase activity	GO:0044238//primary metabolic process	gi|226498328|ref|NP_001146423.1|/0/uncharacterized protein LOC100280003 precursor [Zea mays]
GRMZM2G040309_T01|pacid:20854364	-0.299884	0.270595	0.068356	1.92069	1.12143	-	GO:0043231//intracellular membrane-bounded organelle;GO:0016020//membrane	-	GO:0042939//tripeptide transport;GO:0010038//response to metal ion	gi|242055619|ref|XP_002456955.1|/3.69608e-158/hypothetical protein SORBIDRAFT_03g046260 [Sorghum bicolor]
GRMZM5G865811_T01|pacid:20870649	-2.87967	-1.83682	-2.85538	1.92042	-0.14245	-	GO:0043231//intracellular membrane-bounded organelle	GO:0003824//catalytic activity	GO:0044238//primary metabolic process	gi|242081745|ref|XP_002445641.1|/0/hypothetical protein SORBIDRAFT_07g023230 [Sorghum bicolor]
GRMZM5G800211_T01|pacid:20875369	-0.470626	0.646694	0.731998	1.91973	1.32206	-	-	-	-	gi|212275884|ref|NP_001130191.1|/4.16026e-83/uncharacterized protein LOC100191285 [Zea mays]
GRMZM2G165177_T01|pacid:20850993	0.046982	2.40307	0.625857	1.91824	0.168734	-	-	-	-	gi|212274569|ref|NP_001130785.1|/0/uncharacterized protein LOC100191889 [Zea mays]
GRMZM2G171118_T01|pacid:20865126	0.472164	2.5074	0.005815	1.91579	-1.67694	K16083|1|8e-114|409|osa:4329725|cytochrome P450, family 71, subfamily Z, polypeptide 6 (ent-isokaurene C2-hydroxylase) [EC:1.14.13.143];K13267|2|3e-94|344|gmx:100814284|cytochrome P450, family 71, subfamily D, polypeptide 9 (flavonoid 6-hydroxylase) [EC:1.14.13.-];K16085|3|5e-82|303|osa:4335091|cytochrome P450, family 99, subfamily A, polypeptide 3 (9beta-pimara-7,15-diene oxidase) [EC:1.14.13.14…	GO:0031410//cytoplasmic vesicle	GO:0016491//oxidoreductase activity;GO:0005506//iron ion binding	-	gi|195616662|gb|ACG30161.1|/0/cytochrome P450 CYP71W7 [Zea mays]
GRMZM5G829897_T01|pacid:20821450	0.225174	0.201752	-0.356261	1.91562	0.741206	-	-	GO:0016787//hydrolase activity	GO:0044238//primary metabolic process	gi|226498106|ref|NP_001148234.1|/2.18897e-113/carboxylic ester hydrolase/ hydrolase, acting on ester bonds [Zea mays]
GRMZM2G002396_T01|pacid:20836420	-0.772751	1.44714	-0.970858	1.91496	-1.28843	-	-	-	-	gi|226499220|ref|NP_001151672.1|/1.0702e-56/CASP-like protein 3 [Zea mays]
GRMZM2G012891_T02|pacid:20836379	0.098262	1.29097	-0.462414	1.91424	0.287129	-	-	-	-	gi|226508844|ref|NP_001148854.1|/2.00359e-47/MTD1 [Zea mays]
GRMZM2G099666_T01|pacid:20860371	-1.61917	0.336069	-1.32002	1.91382	-0.222555	K00232|1|0.0|1164|bdi:100841774|acyl-CoA oxidase [EC:1.3.3.6]	GO:0005777//peroxisome	GO:0050662//coenzyme binding;GO:0016634	GO:0009062//fatty acid catabolic process	gi|108864572|gb|ABA94669.2|/0/Acyl-coenzyme A oxidase 2, peroxisomal precursor, putative, expressed [Oryza sativa Japonica Group]
GRMZM2G016677_T01|pacid:20843879	-0.046128	0.962871	1.52835	1.91281	0.727701	K02717|1|1e-96|352|sbi:SORBI_02g002690|photosystem II oxygen-evolving enhancer protein 2	GO:0009523//photosystem II;GO:0009534//chloroplast thylakoid	GO:0046872//metal ion binding	GO:0044237//cellular metabolic process	gi|242047384|ref|XP_002461438.1|/1.16898e-95/hypothetical protein SORBIDRAFT_02g002690 [Sorghum bicolor]
GRMZM2G135381_T01|pacid:20851998	0.901405	1.25238	0.755766	1.91281	0.912126	-	-	-	-	gi|242088523|ref|XP_002440094.1|/1.41105e-94/hypothetical protein SORBIDRAFT_09g025950 [Sorghum bicolor]
GRMZM2G389625_T01|pacid:20858893	-4.85348	1.4368	-8.51496	1.91281	-0.644268	-	-	-	-	gi|226507550|ref|NP_001145957.1|/2.00815e-75/uncharacterized protein LOC100279483 [Zea mays]
GRMZM2G066441_T01|pacid:20867950	-0.474586	1.7791	0.653723	1.91243	1.69686	K15402|1|2e-96|352|ppp:PHYPADRAFT_180507|cytochrome P450, family 86, subfamily B, polypeptide 1 (fatty acid omega-hydroxylase) [EC:1.14.-.-];K15398|2|6e-93|340|ppp:PHYPADRAFT_151187|cytochrome P450, family 86, subfamily A, polypeptide 2/4/7/8 (fatty acid omega-hydroxylase) [EC:1.14.-.-]	GO:0031410//cytoplasmic vesicle	GO:0016491//oxidoreductase activity;GO:0005506//iron ion binding	GO:0006091//generation of precursor metabolites and energy	gi|293333882|ref|NP_001169224.1|/0/uncharacterized protein LOC100383082 [Zea mays]
GRMZM5G806387_T01|pacid:20848057	0.243379	0.167342	1.20055	1.90978	1.42926	-	GO:0031224//intrinsic to membrane	-	-	gi|212723510|ref|NP_001131228.1|/2.46999e-41/CASP-like protein 6 [Zea mays]
GRMZM2G166281_T01|pacid:20843631	-1.00208	0.936787	-0.603168	1.90736	-0.629112	K01376|1|2e-179|627|aly:ARALYDRAFT_473866|[EC:3.4.22.-];K01365|4|3e-119|427|smo:SELMODRAFT_183539|cathepsin L [EC:3.4.22.15]	-	GO:0016628//oxidoreductase activity, acting on the CH-CH group of donors, NAD or NADP as acceptor;GO:0004175//endopeptidase activity	GO:0019538//protein metabolic process	gi|226495425|ref|NP_001148706.1|/0/cysteine protease 1 precursor [Zea mays]
GRMZM2G129399_T01|pacid:20847646	0.719407	2.96643	-0.34377	1.90553	-0.509338	K07213|1|3e-06|50.1|sbi:SORBI_04g021590|copper chaperone	-	GO:0043169//cation binding	GO:0000041//transition metal ion transport	gi|226504326|ref|NP_001151445.1|/1.08749e-51/copper ion binding protein [Zea mays]
GRMZM2G076972_T01|pacid:20840401	-0.163167	0.612738	1.35162	1.90287	1.17516	-	GO:0044464//cell part	-	-	gi|226510077|ref|NP_001145623.1|/1.0414e-35/uncharacterized protein LOC100279109 [Zea mays]
GRMZM2G066602_T01|pacid:20828544	0.690838	0.948224	0.933764	1.90204	2.31663	-	GO:0031410//cytoplasmic vesicle	-	-	gi|226509994|ref|NP_001147009.1|/1.54925e-96/thaumatin-like protein precursor [Zea mays]
GRMZM2G468111_T01|pacid:20826863	0.654312	1.18526	1.93236	1.89913	4.61478	-	-	-	-	gi|226506580|ref|NP_001144782.1|/3.32704e-57/uncharacterized protein LOC100277849 [Zea mays]
GRMZM2G041636_T01|pacid:20833976	0.123797	2.33727	0.563121	1.89913	2.39755	-	GO:0009536//plastid	GO:0001071//nucleic acid binding transcription factor activity	GO:0006351//transcription, DNA-dependent	gi|226533506|ref|NP_001144220.1|/1.29002e-52/uncharacterized protein LOC100277082 [Zea mays]
GRMZM2G094418_T01|pacid:20827392	-0.238773	3.01534	0.148083	1.89913	2.07563	K03239|1|8e-08|55.8|aly:ARALYDRAFT_682509|translation initiation factor eIF-2B subunit alpha	-	-	-	gi|242084650|ref|XP_002442750.1|/1.87199e-72/hypothetical protein SORBIDRAFT_08g002210 [Sorghum bicolor]
GRMZM2G095576_T01|pacid:20846732	1.65431	3.14462	1.56312	1.89913	-0.924375	K15441|1|8e-08|56.2|pop:POPTR_560664|tRNA-specific adenosine deaminase 2 [EC:3.5.4.-]	-	GO:0016814//hydrolase activity, acting on carbon-nitrogen (but not peptide) bonds, in cyclic amidines;GO:0046914//transition metal ion binding	-	gi|218199364|gb|EEC81791.1|/1.51338e-55/hypothetical protein OsI_25504 [Oryza sativa Indica Group]
GRMZM2G054111_T01|pacid:20865756	1.53883	3.37289	2.93235	1.89913	3.71948	K09422|1|5e-88|322|sbi:SORBI_01g047450|myb proto-oncogene protein, plant	GO:0043231//intracellular membrane-bounded organelle	GO:0003676//nucleic acid binding;GO:0001071//nucleic acid binding transcription factor activity	GO:0006351//transcription, DNA-dependent	gi|242036967|ref|XP_002465878.1|/5.11152e-87/hypothetical protein SORBIDRAFT_01g047450 [Sorghum bicolor]
GRMZM2G138252_T01|pacid:20873338	0.953872	3.40766	1.30009	1.89913	1.53506	-	-	-	-	gi|326512912|dbj|BAK03363.1|/1.70748e-94/predicted protein [Hordeum vulgare subsp. vulgare]
GRMZM2G397261_T01|pacid:20851140	-1.76602	1.32346	-1.48342	1.89684	-0.409802	-	-	-	-	gi|226495519|ref|NP_001144737.1|/3.26121e-32/uncharacterized protein LOC100277784 [Zea mays]
GRMZM2G073373_T01|pacid:20867249	-0.483814	1.55	-0.370991	1.89463	1.27667	-	GO:0031410//cytoplasmic vesicle	-	-	gi|21397278|gb|AAM51842.1|AC105730_16/7.9861e-95/Putative alpha-expansin [Oryza sativa Japonica Group]
GRMZM2G144705_T01|pacid:20835794	-1.223	-0.193248	-1.40035	1.89171	-0.232498	-	-	GO:0004518//nuclease activity;GO:0005488//binding	-	gi|226532958|ref|NP_001141933.1|/5.99047e-116/uncharacterized protein LOC100274082 [Zea mays]
GRMZM2G437675_T01|pacid:20833539	-0.309162	1.79961	-0.732335	1.8884	1.03498	-	-	-	-	-
GRMZM2G051103_T01|pacid:20838225	-0.978441	1.20404	-0.930308	1.88775	0.081911	K00924|1|3e-177|620|ath:AT1G30270|[EC:2.7.1.-];K07198|3|1e-67|256|smo:SELMODRAFT_234034|5'-AMP-activated protein kinase, catalytic alpha subunit [EC:2.7.11.11]	-	GO:0004672//protein kinase activity;GO:0032559	GO:0009267//cellular response to starvation;GO:0009743//response to carbohydrate stimulus;GO:0006813//potassium ion transport;GO:0023052//signaling;GO:0006970//response to osmotic stress;GO:0006464//cellular protein modification process	gi|293331661|ref|NP_001168548.1|/0/uncharacterized protein LOC100382328 [Zea mays]
AC208897.3_FGT004|pacid:20867961	-0.988903	1.18248	-0.103323	1.88404	-0.325581	K08150|1|4e-39|160|vvi:100268023|MFS transporter, SP family, solute carrier family 2 (myo-inositol transporter), member 13	GO:0031224//intrinsic to membrane	GO:0016628//oxidoreductase activity, acting on the CH-CH group of donors, NAD or NADP as acceptor;GO:0005356	GO:0008152//metabolic process;GO:0071702	gi|242036483|ref|XP_002465636.1|/0/hypothetical protein SORBIDRAFT_01g042690 [Sorghum bicolor]
GRMZM2G047299_T01|pacid:20862544	0.12837	1.89168	-0.72486	1.87976	0.779232	-	GO:0031090//organelle membrane;GO:0043231//intracellular membrane-bounded organelle	-	-	gi|223946105|gb|ACN27136.1|/1.04973e-81/unknown [Zea mays]
GRMZM2G327890_T01|pacid:20845317	2.71941	3.63592	4.01378	1.87976	0.841159	-	GO:0031090//organelle membrane	-	GO:0006879//cellular iron ion homeostasis;GO:0006826//iron ion transport	gi|242044626|ref|XP_002460184.1|/2.65822e-28/hypothetical protein SORBIDRAFT_02g024130 [Sorghum bicolor]
GRMZM2G701362_T01|pacid:20826301	-2.02735	-0.10962	-1.83868	1.87755	0.498516	-	GO:0043231//intracellular membrane-bounded organelle	GO:0046914//transition metal ion binding	GO:0010260//organ senescence;GO:0007165//signal transduction	gi|226507354|ref|NP_001144558.1|/6.86649e-62/uncharacterized protein LOC100277562 [Zea mays]
GRMZM2G390150_T01|pacid:20859416	-2.74657	0.314899	-2.72228	1.87676	1.18254	-	-	-	-	gi|308081939|ref|NP_001183507.1|/3.55946e-15/uncharacterized protein LOC100501979 [Zea mays]
GRMZM2G064139_T01|pacid:20845389	0.160323	0.562826	0.921575	1.87676	-0.039853	-	GO:0044464//cell part	GO:0046914//transition metal ion binding	-	gi|226495651|ref|NP_001149464.1|/5.23367e-125/zinc finger, C3HC4 type family protein [Zea mays]
GRMZM2G091857_T01|pacid:20843481	0.253433	1.70722	-0.137319	1.87676	0.375185	-	-	-	-	gi|242044298|ref|XP_002460020.1|/6.47409e-30/hypothetical protein SORBIDRAFT_02g020880 [Sorghum bicolor]
GRMZM2G057067_T01|pacid:20827193	-2.7242	-2.3997	-2.69991	1.87488	0.467942	K14484|1|7e-39|160|ath:AT1G51950|auxin-responsive protein IAA	GO:0043231//intracellular membrane-bounded organelle	GO:0005515//protein binding	GO:0009755//hormone-mediated signaling pathway	gi|226504822|ref|NP_001149993.1|/0/LOC100283620 [Zea mays]
GRMZM2G112284_T01|pacid:20851582	1.05575	2.56468	0.790531	1.87309	0.361929	-	GO:0043231//intracellular membrane-bounded organelle	-	-	gi|242090723|ref|XP_002441194.1|/2.37345e-166/hypothetical protein SORBIDRAFT_09g022010 [Sorghum bicolor]
GRMZM2G074017_T01|pacid:20881003	-0.733125	2.54304	0.38523	1.87132	0.23207	-	GO:0043231//intracellular membrane-bounded organelle	-	-	gi|226509014|ref|NP_001148627.1|/1.83857e-19/ATPase inhibitor [Zea mays]
GRMZM2G018806_T01|pacid:20825070	-0.493587	1.19591	-0.34377	1.86671	0.561051	-	GO:0043231//intracellular membrane-bounded organelle	-	-	gi|238006602|gb|ACR34336.1|/2.72321e-48/unknown [Zea mays]
GRMZM2G161534_T01|pacid:20822823	1.36891	1.55966	1.60265	1.86671	1.77606	K15535|1|1e-09|63.5|cre:CHLREDRAFT_192398|phosphoglucan, water dikinase [EC:2.7.9.5]	-	GO:0005488//binding	GO:0044238//primary metabolic process	gi|226499126|ref|NP_001146081.1|/6.01791e-178/uncharacterized protein LOC100279613 [Zea mays]
GRMZM2G542272_T01|pacid:20878723	0.439299	2.22739	1.12655	1.86671	2.23482	-	-	-	-	-
GRMZM2G043338_T01|pacid:20840725	-0.171659	2.74326	-1.6068	1.86671	-0.26141	-	-	-	-	gi|226495477|ref|NP_001141193.1|/4.027e-56/uncharacterized protein LOC100273280 [Zea mays]
GRMZM2G382569_T02|pacid:20869738	-1.63109	3.13082	0.715124	1.86671	-1.50934	K06892|1|9e-25|94.4|ath:AT3G19010|;K05278|3|9e-25|105|osa:4330843|flavonol synthase [EC:1.14.11.23]	-	GO:0003824//catalytic activity;GO:0046914//transition metal ion binding	GO:0008152//metabolic process	gi|212721204|ref|NP_001132182.1|/6.59705e-151/uncharacterized protein LOC100193608 [Zea mays]
GRMZM2G055606_T01|pacid:20821858	3.45637	3.38457	3.25118	1.86671	1.49066	K09285|1|1e-07|56.2|sbi:SORBI_02g002080|AP2-like factor, ANT lineage	GO:0043231//intracellular membrane-bounded organelle	-	-	gi|226510069|ref|NP_001145274.1|/8.06227e-51/uncharacterized protein LOC100278566 [Zea mays]
GRMZM2G122584_T01|pacid:20830993	1.02204	3.58862	1.09005	1.85822	1.00407	-	GO:0009536//plastid	-	-	gi|242053965|ref|XP_002456128.1|/9.76373e-51/hypothetical protein SORBIDRAFT_03g031010 [Sorghum bicolor]
GRMZM2G105348_T01|pacid:20882276	-0.360122	2.87391	1.12527	1.8549	0.929503	-	GO:0043231//intracellular membrane-bounded organelle	GO:0003677//DNA binding;GO:0001071//nucleic acid binding transcription factor activity	GO:0006351//transcription, DNA-dependent;GO:0050896//response to stimulus	gi|194705452|gb|ACF86810.1|/5.9528e-119/unknown [Zea mays]
GRMZM2G031580_T01|pacid:20822670	-0.698204	1.80383	-0.311348	1.85474	1.47417	-	-	-	-	-
GRMZM2G050512_T01|pacid:20865492	-0.534875	0.572395	0.557583	1.85308	1.63268	K01090|1|2e-15|82.8|sbi:SORBI_01g038410|protein phosphatase [EC:3.1.3.16];K14497|2|4e-13|75.1|pop:POPTR_806657|protein phosphatase 2C [EC:3.1.3.16]	GO:0043234//protein complex;GO:0043231//intracellular membrane-bounded organelle	GO:0043169//cation binding;GO:0004721//phosphoprotein phosphatase activity	GO:0006464//cellular protein modification process	gi|242032905|ref|XP_002463847.1|/1.35208e-180/hypothetical protein SORBIDRAFT_01g007340 [Sorghum bicolor]
GRMZM2G180951_T01|pacid:20864107	-1.51517	-0.031393	0.219314	1.85306	0.913581	K11000|1|0.0|1431|rcu:RCOM_0146290|callose synthase [EC:2.4.1.-]	GO:0043234//protein complex;GO:0016020//membrane	GO:0035251//UDP-glucosyltransferase activity	GO:0006074//(1->3)-beta-D-glucan metabolic process	gi|242037099|ref|XP_002465944.1|/0/hypothetical protein SORBIDRAFT_01g048630 [Sorghum bicolor]
GRMZM2G015739_T01|pacid:20834152	0.860763	4.39904	2.14808	1.85022	0.660587	-	GO:0031090//organelle membrane;GO:0043231//intracellular membrane-bounded organelle	-	-	gi|226530036|ref|NP_001143801.1|/5.52689e-78/uncharacterized protein LOC100276572 [Zea mays]
GRMZM2G551565_T01|pacid:20881771	-0.783093	1.56788	0.280721	1.84024	1.29802	-	-	-	-	-
GRMZM5G841343_T02|pacid:20821416	-0.368056	1.6003	3.14808	1.84024	3.86222	-	-	-	-	-
AC212219.3_FGT005|pacid:20867736	-0.479087	1.61213	-1.55434	1.83727	0.45002	K05278|1|5e-53|207|osa:4330843|flavonol synthase [EC:1.14.11.23];K05277|4|6e-51|200|pop:POPTR_646527|leucoanthocyanidin dioxygenase [EC:1.14.11.19]	-	GO:0046914//transition metal ion binding;GO:0016491//oxidoreductase activity	GO:0008152//metabolic process	gi|242036053|ref|XP_002465421.1|/1.77633e-174/hypothetical protein SORBIDRAFT_01g038520 [Sorghum bicolor]
GRMZM2G048129_T01|pacid:20862290	-0.326236	2.15669	0.69805	1.83552	-0.204483	-	GO:0031410//cytoplasmic vesicle	-	-	gi|195616966|gb|ACG30313.1|/0/mtN19-like protein [Zea mays]
GRMZM2G021277_T01|pacid:20874802	-1.29405	-2.23259	-0.947841	1.83177	0.220014	K01592|1|0.0|928|zma:100383025|tyrosine decarboxylase [EC:4.1.1.25]	-	GO:0048037//cofactor binding;GO:0016830//carbon-carbon lyase activity	GO:0019752//carboxylic acid metabolic process	gi|293335561|ref|NP_001169175.1|/0/uncharacterized protein LOC100383025 [Zea mays]
GRMZM2G309380_T01|pacid:20835527	0.485593	2.57126	0.385334	1.83062	0.918385	K13430|1|1e-57|223|osa:4329463|serine/threonine-protein kinase PBS1 [EC:2.7.11.1]	-	GO:0004672//protein kinase activity;GO:0032559	GO:0006464//cellular protein modification process	gi|242045878|ref|XP_002460810.1|/0/hypothetical protein SORBIDRAFT_02g035350 [Sorghum bicolor]
GRMZM2G375116_T01|pacid:20878456	0.075863	1.72877	0.871787	1.82959	1.09669	K03549|1|0.0|1432|zma:100191870|KUP system potassium uptake protein	GO:0043231//intracellular membrane-bounded organelle	GO:0046873//metal ion transmembrane transporter activity	GO:0034220//ion transmembrane transport;GO:0030001//metal ion transport	gi|212276133|ref|NP_001130766.1|/0/uncharacterized protein LOC100191870 [Zea mays]
GRMZM2G098298_T01|pacid:20879071	-0.269626	1.66077	-0.072468	1.82821	-0.182585	K01376|1|1e-177|621|osa:4329339|[EC:3.4.22.-];K01373|5|5e-106|383|ppp:PHYPADRAFT_209158|cathepsin F [EC:3.4.22.41]	GO:0031410//cytoplasmic vesicle	GO:0004175//endopeptidase activity	GO:0019538//protein metabolic process	gi|194705198|gb|ACF86683.1|/0/unknown [Zea mays]
AC205703.4_FGT001|pacid:20881831	0.188338	1.92788	-0.861377	1.82364	-0.841913	-	GO:0043231//intracellular membrane-bounded organelle	-	-	gi|226532610|ref|NP_001152106.1|/2.72156e-74/BCL-2 binding anthanogene-1 [Zea mays]
GRMZM2G036703_T01|pacid:20854186	-1.21605	-1.15459	-1.19177	1.82231	3.22763	K13424|1|0.0|691|sbi:SORBI_03g038510|WRKY transcription factor 33	-	GO:0003676//nucleic acid binding	-	gi|242054839|ref|XP_002456565.1|/0/hypothetical protein SORBIDRAFT_03g038510 [Sorghum bicolor]
GRMZM2G121208_T01|pacid:20823173	1.33854	2.71578	1.26767	1.82231	1.07563	-	-	-	-	gi|224036043|gb|ACN37097.1|/5.57083e-129/unknown [Zea mays]
GRMZM2G119258_T01|pacid:20861554	1.19488	2.48664	1.60619	1.81821	0.703656	-	GO:0016020//membrane	-	GO:0050896//response to stimulus	gi|242062766|ref|XP_002452672.1|/3.96759e-101/hypothetical protein SORBIDRAFT_04g030400 [Sorghum bicolor]
GRMZM2G394450_T01|pacid:20846754	-0.111223	-0.117928	-1.17857	1.81767	-0.353627	K01193|1|0.0|1082|sbi:SORBI_06g023760|beta-fructofuranosidase [EC:3.2.1.26]	GO:0043231//intracellular membrane-bounded organelle	GO:0004558//alpha-glucosidase activity	GO:0044238//primary metabolic process	gi|1352468|sp|P49175.1|INV1_MAIZE/0/RecName: Full=Beta-fructofuranosidase 1; AltName: Full=Invertase 1; AltName: Full=Sucrose 1; Flags: Precursor
GRMZM2G179147_T02|pacid:20882764	0.646817	1.74406	1.11362	1.81693	1.48035	K09843|1|0.0|863|zma:100383693|(+)-abscisic acid 8'-hydroxylase [EC:1.14.13.93]	-	GO:0016709//oxidoreductase activity, acting on paired donors, with incorporation or reduction of molecular oxygen, NAD(P)H as one donor, and incorporation of one atom of oxygen;GO:0005506//iron ion binding	GO:0006952//defense response;GO:0009687//abscisic acid metabolic process;GO:0009416//response to light stimulus;GO:0003006//developmental process involved in reproduction	gi|293332555|ref|NP_001169802.1|/0/uncharacterized protein LOC100383693 precursor [Zea mays]
GRMZM2G080828_T01|pacid:20868913	-1.39405	-0.326042	-0.741734	1.8157	0.080768	K00819|1|0.0|803|zma:100191445|ornithine--oxo-acid transaminase [EC:2.6.1.13]	GO:0043231//intracellular membrane-bounded organelle	GO:0008483//transaminase activity;GO:0046914//transition metal ion binding;GO:0048037//cofactor binding	GO:0006527//arginine catabolic process;GO:0006591//ornithine metabolic process;GO:0006972//hyperosmotic response;GO:0006560//proline metabolic process	gi|212274523|ref|NP_001130350.1|/0/uncharacterized protein LOC100191445 [Zea mays]
GRMZM2G487778_T01|pacid:20869462	-5.33153	-0.997045	-3.72228	1.81536	0.159456	-	-	-	-	gi|195646144|gb|ACG42540.1|/2.17771e-06/hypothetical protein [Zea mays]
GRMZM2G005493_T01|pacid:20847048	-0.346745	1.24067	0.146556	1.81278	0.408503	K01805|1|0.0|927|zma:100194385|xylose isomerase [EC:5.3.1.5]	GO:0043231//intracellular membrane-bounded organelle;GO:0031410//cytoplasmic vesicle;GO:0031090//organelle membrane	GO:0046872//metal ion binding;GO:0016861//intramolecular oxidoreductase activity, interconverting aldoses and ketoses	GO:0006007//glucose catabolic process;GO:0019321//pentose metabolic process	gi|212722142|ref|NP_001132889.1|/0/uncharacterized protein LOC100194385 precursor [Zea mays]
GRMZM2G158835_T01|pacid:20834784	1.51746	1.9335	1.42985	1.81167	0.907025	K11294|1|3e-36|150|smo:SELMODRAFT_15428|nucleolin;K12831|5|4e-21|100|mtr:MTR_3g065190|splicing factor 3B subunit 4	GO:0009536//plastid	GO:0003676//nucleic acid binding	-	gi|242046410|ref|XP_002461076.1|/7.53289e-97/hypothetical protein SORBIDRAFT_02g040260 [Sorghum bicolor]
GRMZM2G092432_T01|pacid:20858859	0.999676	2.12723	0.954699	1.80623	0.765284	-	-	GO:0031406//carboxylic acid binding	GO:0009725//response to hormone stimulus	gi|226510421|ref|NP_001151985.1|/0/ACR8 [Zea mays]
GRMZM2G499154_T01|pacid:20844691	-6.09176	-6.09176	-6.09176	1.7996	2.71948	-	-	GO:0046872//metal ion binding	-	gi|242068609|ref|XP_002449581.1|/5.38347e-14/hypothetical protein SORBIDRAFT_05g019580 [Sorghum bicolor]
GRMZM2G010048_T01|pacid:20879778	-4.04613	-0.984662	-1.43688	1.7996	0.660587	-	GO:0031410//cytoplasmic vesicle	-	-	gi|242038629|ref|XP_002466709.1|/9.00495e-96/hypothetical protein SORBIDRAFT_01g012700 [Sorghum bicolor]
GRMZM2G119714_T01|pacid:20824584	0.468445	1.25238	0.755766	1.7996	0.516197	K04733|1|4e-61|234|smo:SELMODRAFT_33807|interleukin-1 receptor-associated kinase 4 [EC:2.7.11.1];K13430|2|6e-59|227|vvi:100254113|serine/threonine-protein kinase PBS1 [EC:2.7.11.1];K13416|5|8e-59|227|rcu:RCOM_1534760|brassinosteroid insensitive 1-associated receptor kinase 1 [EC:2.7.10.1 2.7.11.1]	GO:0043231//intracellular membrane-bounded organelle	GO:0004871//signal transducer activity;GO:0004672//protein kinase activity;GO:0032559	GO:0006464//cellular protein modification process	gi|224033389|gb|ACN35770.1|/0/unknown [Zea mays]
GRMZM5G801531_T01|pacid:20873363	-0.783093	1.53471	-0.40517	1.7996	2.60336	-	-	-	-	-
GRMZM2G357129_T01|pacid:20826847	2.4133	2.92223	3.37048	1.7996	2.39755	K00924|1|8e-14|75.5|osa:4326374|[EC:2.7.1.-];K08287|2|1e-09|61.2|ath:AT4G24740|dual-specificity kinase [EC:2.7.12.1]	GO:0009536//plastid	GO:0016829//lyase activity;GO:0004672//protein kinase activity;GO:0032559	GO:0006396//RNA processing;GO:0006779//porphyrin-containing compound biosynthetic process;GO:0006464//cellular protein modification process	gi|238006658|gb|ACR34364.1|/2.05685e-13/unknown [Zea mays]
GRMZM2G474258_T01|pacid:20869655	2.76123	3.65919	2.43759	1.7996	2.07563	K03539|1|2e-07|55.1|osa:9271052|ribonuclease P/MRP protein subunit RPP1 [EC:3.1.26.5]	-	-	-	gi|242036991|ref|XP_002465890.1|/3.2021e-152/hypothetical protein SORBIDRAFT_01g047650 [Sorghum bicolor]
GRMZM2G174971_T01|pacid:20820457	3.53884	4.01534	4.14808	1.7996	2.07563	K03357|1|6e-97|353|sbi:SORBI_09g027240|anaphase-promoting complex subunit 10	GO:0000152//nuclear ubiquitin ligase complex	GO:0005488//binding	GO:0009888//tissue development;GO:0007088//regulation of mitosis	gi|308080974|ref|NP_001183667.1|/1.25985e-104/uncharacterized protein LOC100502261 [Zea mays]
GRMZM2G164454_T01|pacid:20832549	4.46167	4.42473	4.21656	1.7996	-0.117021	K14493|1|2e-43|174|ppp:PHYPADRAFT_118478|gibberellin receptor GID1 [EC:3.-.-.-]	-	GO:0003824//catalytic activity	-	gi|212721454|ref|NP_001132851.1|/1.09373e-180/uncharacterized protein LOC100194343 [Zea mays]
GRMZM2G028393_T02|pacid:20853953	-2.65279	0.720739	-3.6285	1.79806	0.544811	-	-	GO:0016787//hydrolase activity;GO:0004866//endopeptidase inhibitor activity	GO:0006950//response to stress	gi|214015183|gb|ACJ62208.1|/2.65143e-30/maize proteinase inhibitor [Zea mays subsp. parviglumis]
GRMZM2G352618_T01|pacid:20820637	-2.77064	-3.09447	-4.83946	1.79031	-0.572074	-	GO:0043231//intracellular membrane-bounded organelle	-	-	gi|226501544|ref|NP_001144674.1|/8.61148e-34/uncharacterized protein LOC100277700 [Zea mays]
GRMZM2G094375_T03|pacid:20872550	-3.7433	-2.29356	-2.36353	1.78975	0.029082	K00423|1|3e-60|135|ppp:PHYPADRAFT_163787|L-ascorbate oxidase [EC:1.10.3.3]	GO:0005576//extracellular region;GO:0031410//cytoplasmic vesicle	GO:0046914//transition metal ion binding;GO:0016682//oxidoreductase activity, acting on diphenols and related substances as donors, oxygen as acceptor	GO:0009808//lignin metabolic process	gi|242083344|ref|XP_002442097.1|/0/hypothetical protein SORBIDRAFT_08g011530 [Sorghum bicolor]
GRMZM2G053196_T01|pacid:20840399	-0.493587	-0.084197	1.07127	1.78579	1.62817	K15336|1|2e-40|167|vvi:100259391|tRNA (cytosine38-C5)-methyltransferase [EC:2.1.1.204]	-	-	GO:0003006//developmental process involved in reproduction	gi|242095042|ref|XP_002438011.1|/0/hypothetical protein SORBIDRAFT_10g006490 [Sorghum bicolor]
GRMZM2G095261_T01|pacid:20835903	0.216907	1.72316	1.02546	1.78579	1.16873	K13263|1|3e-63|241|gmx:100101902|isoflavone 7-O-glucosyltransferase [EC:2.4.1.170];K08237|2|8e-62|236|vvi:100246482|hydroquinone glucosyltransferase [EC:2.4.1.218]	-	GO:0016757//transferase activity, transferring glycosyl groups	-	gi|242045734|ref|XP_002460738.1|/0/hypothetical protein SORBIDRAFT_02g034110 [Sorghum bicolor]
GRMZM2G084859_T01|pacid:20838511	0.340895	1.22179	1.1357	1.78365	0.075625	-	-	-	-	gi|23466417|tpg|DAA00299.1|/3.66584e-38/TPA: TPA_exp: putative phytosulfokine peptide precursor [Zea mays]
GRMZM2G139175_T01|pacid:20850755	-0.424639	1.2691	0.365181	1.78365	1.01904	-	-	-	-	gi|226492995|ref|NP_001145470.1|/2.17569e-58/uncharacterized protein LOC100278859 [Zea mays]
GRMZM2G082906_T01|pacid:20876206	-3.63109	-1.56962	-2.6068	1.78232	0.348643	-	-	-	-	gi|308080432|ref|NP_001183685.1|/1.55463e-85/uncharacterized protein LOC100502279 [Zea mays]
GRMZM2G578659_T01|pacid:20835289	-1.80512	0.486644	-0.866563	1.78074	0.344113	-	-	-	-	gi|238008856|gb|ACR35463.1|/5.90796e-33/unknown [Zea mays]
GRMZM2G458494_T01|pacid:20834458	-0.26852	1.99309	0.978158	1.77841	2.40928	-	GO:0044464//cell part	-	-	gi|242047692|ref|XP_002461592.1|/0/hypothetical protein SORBIDRAFT_02g005120 [Sorghum bicolor]
GRMZM2G114772_T01|pacid:20864736	1.91323	1.54585	0.978158	1.77651	0.227628	K00750|1|2e-10|65.9|rcu:RCOM_0138290|glycogenin glucosyltransferase [EC:2.4.1.186]	GO:0044464//cell part	GO:0016740//transferase activity	-	gi|226493735|ref|NP_001146684.1|/0/uncharacterized protein LOC100280284 precursor [Zea mays]
GRMZM2G132690_T01|pacid:20866629	0.230713	0.636827	1.48717	1.77562	1.98989	-	-	GO:0043169//cation binding	GO:0006812//cation transport	gi|242035267|ref|XP_002465028.1|/9.07829e-20/hypothetical protein SORBIDRAFT_01g030730 [Sorghum bicolor]
GRMZM2G011006_T01|pacid:20881520	-2.45615	1.43539	-3.43186	1.77497	-0.534694	-	-	-	-	gi|194693338|gb|ACF80753.1|/4.75412e-68/unknown [Zea mays]
GRMZM2G109175_T01|pacid:20875720	-0.091931	1.33727	-0.021842	1.7736	1.46794	-	-	-	-	gi|242086821|ref|XP_002439243.1|/4.59373e-23/hypothetical protein SORBIDRAFT_09g003010 [Sorghum bicolor]
GRMZM2G492296_T01|pacid:20849505	-3.56969	-3.50822	-4.5454	1.77246	-0.20001	-	-	-	-	gi|195611836|gb|ACG27748.1|/2.79372e-08/hypothetical protein [Zea mays]
GRMZM2G121312_T01|pacid:20868361	-0.744472	0.531588	-0.863144	1.77055	0.943981	K13420|1|1e-33|142|aly:ARALYDRAFT_356368|LRR receptor-like serine/threonine-protein kinase FLS2 [EC:2.7.11.1]	GO:0043231//intracellular membrane-bounded organelle;GO:0031410//cytoplasmic vesicle	GO:0003824//catalytic activity	GO:0042221//response to chemical stimulus;GO:0009411//response to UV	gi|226496481|ref|NP_001150670.1|/0/polygalacturonase inhibitor 2 [Zea mays]
GRMZM2G021388_T01|pacid:20873188	-1.53155	-1.79202	-0.021842	1.76985	0.516197	K01592|1|0.0|922|zma:100279950|tyrosine decarboxylase [EC:4.1.1.25]	-	GO:0048037//cofactor binding;GO:0016830//carbon-carbon lyase activity	GO:0019752//carboxylic acid metabolic process	gi|226528118|ref|NP_001146372.1|/0/uncharacterized protein LOC100279950 [Zea mays]
GRMZM2G077632_T01|pacid:20847732	-1.26852	1.29545	-0.659272	1.76985	0.26827	K03979|1|3e-154|544|pop:POPTR_880063|GTP-binding protein	GO:0009532//plastid stroma;GO:0009528//plastid inner membrane	GO:0017111//nucleoside-triphosphatase activity;GO:0000166//nucleotide binding	GO:0009314//response to radiation;GO:0009668;GO:0009207;GO:0007275//multicellular organismal development;GO:0003006//developmental process involved in reproduction	gi|242046856|ref|XP_002461174.1|/0/hypothetical protein SORBIDRAFT_02g042350 [Sorghum bicolor]
GRMZM2G136765_T01|pacid:20853561	-1.91506	0.142601	-0.944934	1.7629	0.148585	K04345|1|4e-27|122|ath:AT2G20050|protein kinase A [EC:2.7.11.11]	-	GO:0016787//hydrolase activity	-	gi|226529876|ref|NP_001147784.1|/0/LOC100281394 [Zea mays]
GRMZM2G030436_T01|pacid:20868085	0.212184	0.124273	-0.993827	1.76276	1.18456	K13065|1|3e-37|154|sbi:SORBI_06g021640|shikimate O-hydroxycinnamoyltransferase [EC:2.3.1.133]	-	-	-	gi|326503860|dbj|BAK02716.1|/5.43398e-168/predicted protein [Hordeum vulgare subsp. vulgare]
GRMZM2G107945_T01|pacid:20842935	-3.61247	-0.759595	-2.1187	1.76163	1.13077	K12116|1|0.0|1099|zma:100279726|flavin-binding kelch repeat F-box protein 1	-	GO:0005488//binding;GO:0060089	GO:0009416//response to light stimulus;GO:0019941//modification-dependent protein catabolic process;GO:0009908//flower development;GO:0048511//rhythmic process;GO:0023052//signaling;GO:0006351//transcription, DNA-dependent	gi|226497550|ref|NP_001146157.1|/0/uncharacterized protein LOC100279726 [Zea mays]
GRMZM2G173669_T01|pacid:20872314	-1.80143	0.707008	-1.60026	1.76066	1.69976	K15382|1|7e-159|558|zma:100282708|solute carrier family 50 (sugar transporter)	GO:0031224//intrinsic to membrane;GO:0031410//cytoplasmic vesicle	-	GO:0071702	gi|226508998|ref|NP_001149087.1|/7.42548e-158/MTN3 [Zea mays]
GRMZM2G083176_T01|pacid:20829317	1.33238	3.248	1.65623	1.75778	2.45414	K14638|1|5e-122|437|smo:SELMODRAFT_448814|solute carrier family 15 (peptide/histidine transporter), member 3/4	GO:0031224//intrinsic to membrane	-	GO:0015833//peptide transport	gi|293335826|ref|NP_001170202.1|/0/uncharacterized protein LOC100384152 [Zea mays]
GRMZM2G105834_T01|pacid:20839765	-2.23375	-0.002364	-1.4725	1.75622	0.003475	K09338|1|4e-25|114|ath:AT4G37790|homeobox-leucine zipper protein	-	-	-	gi|242036429|ref|XP_002465609.1|/8.41727e-41/hypothetical protein SORBIDRAFT_01g042030 [Sorghum bicolor]
GRMZM2G122231_T01|pacid:20878199	-2.03784	0.050895	-2.55513	1.75555	-0.126148	K16055|1|0.0|1491|sbi:SORBI_04g035560|trehalose 6-phosphate synthase/phosphatase [EC:2.4.1.15 3.1.3.12]	GO:0043231//intracellular membrane-bounded organelle	GO:0016757//transferase activity, transferring glycosyl groups;GO:0016787//hydrolase activity	GO:0005991//trehalose metabolic process	gi|242063340|ref|XP_002452959.1|/0/hypothetical protein SORBIDRAFT_04g035560 [Sorghum bicolor]
GRMZM2G069694_T01|pacid:20830868	-1.4087	-1.15459	-3.19177	1.75305	0.075625	-	-	-	-	gi|212722726|ref|NP_001132364.1|/6.23379e-132/uncharacterized protein LOC100193809 [Zea mays]
GRMZM2G134279_T01|pacid:20837510	0.034792	3.0014	1.01919	1.75123	0.623112	K09422|1|4e-163|573|zma:100272451|myb proto-oncogene protein, plant	GO:0043231//intracellular membrane-bounded organelle	GO:0003676//nucleic acid binding	-	gi|226500734|ref|NP_001140397.1|/4.31062e-162/uncharacterized protein LOC100272451 [Zea mays]
GRMZM2G005624_T01|pacid:20867244	-0.446058	1.32813	-1.19938	1.74881	1.02933	K09338|1|6e-26|117|aly:ARALYDRAFT_490960|homeobox-leucine zipper protein	GO:0043231//intracellular membrane-bounded organelle	GO:0003677//DNA binding;GO:0001071//nucleic acid binding transcription factor activity	GO:0006351//transcription, DNA-dependent	gi|226529437|ref|NP_001142313.1|/1.16143e-101/uncharacterized protein LOC100274482 [Zea mays]
GRMZM2G308884_T01|pacid:20838629	0.761227	1.26327	1.64112	1.74713	2.04525	-	-	GO:0005488//binding	GO:0007127//meiosis I	gi|242096676|ref|XP_002438828.1|/0/hypothetical protein SORBIDRAFT_10g026800 [Sorghum bicolor]
GRMZM2G135795_T02|pacid:20853008	1.2758	2.1028	1.14808	1.74713	0.397553	-	GO:0031410//cytoplasmic vesicle	-	-	gi|226508744|ref|NP_001145082.1|/1.03963e-54/uncharacterized protein LOC100278289 precursor [Zea mays]
GRMZM2G404603_T01|pacid:20838337	0.2758	3.14462	0.300086	1.74713	0.075625	-	-	-	-	gi|238012378|gb|ACR37224.1|/3.02131e-11/unknown [Zea mays]
GRMZM2G119169_T01|pacid:20852722	-2.80102	0.430376	-0.606804	1.74515	0.53019	K02880|1|5e-81|273|sbi:SORBI_09g006420|large subunit ribosomal protein L17e	GO:0030529//ribonucleoprotein complex	GO:0005198//structural molecule activity	GO:0010467//gene expression	gi|195620896|gb|ACG32278.1|/1.4389e-81/60S ribosomal protein L17 [Zea mays]
GRMZM5G828284_T01|pacid:20834875	-3.29406	0.811805	-9.58612	1.74431	-0.712871	-	-	-	-	-
GRMZM2G349996_T01|pacid:20878422	0.406385	1.15973	-1.46241	1.74431	1.91516	K03236|1|6e-68|256|sbi:SORBI_04g012700|translation initiation factor 1A	-	GO:0008135//translation factor activity, nucleic acid binding	GO:0006412//translation	gi|242061404|ref|XP_002451991.1|/5.95564e-67/hypothetical protein SORBIDRAFT_04g012700 [Sorghum bicolor]
GRMZM2G113796_T01|pacid:20831834	-0.850997	0.493641	-1.30693	1.74307	-0.396925	-	-	-	-	gi|226509302|ref|NP_001144753.1|/1.62358e-69/uncharacterized protein LOC100277803 [Zea mays]
GRMZM2G006973_T01|pacid:20838526	-0.647578	-0.122165	-0.088956	1.74226	0.042458	K13118|1|4e-09|61.6|cre:CHLREDRAFT_17930|protein DGCR14;K06694|3|6e-09|61.2|vvi:100257739|26S proteasome non-ATPase regulatory subunit 10	-	-	GO:0032446//protein modification by small protein conjugation	gi|122239733|sp|Q4JHE0.1|XB36_ORYSJ/4.52248e-99/RecName: Full=Probable E3 ubiquitin-protein ligase XBOS36; AltName: Full=Ankyrin repeat domain and RING finger-containing protein XBOS36; AltName: Full=XB3 protein homolog 6
GRMZM2G001676_T01|pacid:20870945	-0.611725	1.23215	-0.277099	1.73698	-0.133829	K14638|1|4e-140|496|ppp:PHYPADRAFT_134814|solute carrier family 15 (peptide/histidine transporter), member 3/4	GO:0044464//cell part	GO:0015198//oligopeptide transporter activity	GO:0009725//response to hormone stimulus;GO:0043200//response to amino acid stimulus;GO:0006952//defense response;GO:0006857//oligopeptide transport;GO:0006972//hyperosmotic response	gi|212721358|ref|NP_001131504.1|/0/uncharacterized protein LOC100192842 [Zea mays]
GRMZM2G162359_T01|pacid:20836275	-1.46117	1.64411	0.448044	1.73479	0.347648	K01183|1|8e-49|193|gmx:100796155|chitinase [EC:3.2.1.14]	GO:0031410//cytoplasmic vesicle	GO:0016798//hydrolase activity, acting on glycosyl bonds;GO:0043167//ion binding	GO:0006950//response to stress;GO:0044238//primary metabolic process	gi|226491894|ref|NP_001142312.1|/6.25187e-169/uncharacterized protein LOC100274481 precursor [Zea mays]
GRMZM2G349268_T01|pacid:20825312	-0.144906	1.92505	0.645583	1.7345	1.20733	-	GO:0031410//cytoplasmic vesicle	GO:0008194//UDP-glycosyltransferase activity	-	gi|242086314|ref|XP_002443582.1|/1.38263e-153/hypothetical protein SORBIDRAFT_08g021920 [Sorghum bicolor]
GRMZM2G134941_T01|pacid:20853709	0.602029	2.79787	1.29577	1.73351	2.98681	K14416|1|2e-25|112|aly:ARALYDRAFT_325603|elongation factor 1 alpha-like protein	-	-	-	gi|242056891|ref|XP_002457591.1|/1.33274e-43/hypothetical protein SORBIDRAFT_03g009910 [Sorghum bicolor]
GRMZM2G329047_T01|pacid:20845479	-2.59045	1.24361	-1.56616	1.73332	-0.009264	K08905|1|1e-53|207|zma:100285458|photosystem I subunit V	GO:0031224//intrinsic to membrane;GO:0009522//photosystem I;GO:0009526//plastid envelope;GO:0009534//chloroplast thylakoid	-	GO:0009767//photosynthetic electron transport chain;GO:0031647//regulation of protein stability;GO:0042548//regulation of photosynthesis, light reaction;GO:0006740//NADPH regeneration	gi|226494913|ref|NP_001151823.1|/1.01751e-52/photosystem I reaction center subunit V [Zea mays]
GRMZM2G021074_T01|pacid:20868417	-0.63109	0.898362	-0.661771	1.73324	-0.031636	-	GO:0043231//intracellular membrane-bounded organelle	-	GO:0006163//purine nucleotide metabolic process	gi|115476746|ref|NP_001061969.1|/0/Os08g0457600 [Oryza sativa Japonica Group]
GRMZM5G803308_T01|pacid:20839474	-0.478443	0.980573	-0.321402	1.73178	1.44486	K09422|1|8e-82|302|zma:100281240|myb proto-oncogene protein, plant	-	-	-	gi|259490729|ref|NP_001159044.1|/2.11176e-119/MYB transcription factor TaMYB1 [Zea mays]
GRMZM2G443885_T01|pacid:20841843	-0.769287	2.16665	2.2173	1.73059	0.741507	K00430|1|2e-93|342|osa:4344276|peroxidase [EC:1.11.1.7]	GO:0031410//cytoplasmic vesicle	GO:0016209//antioxidant activity;GO:0005506//iron ion binding;GO:0003824//catalytic activity	GO:0006950//response to stress;GO:0008152//metabolic process	gi|242077448|ref|XP_002448660.1|/3.32115e-147/hypothetical protein SORBIDRAFT_06g030940 [Sorghum bicolor]
GRMZM2G130440_T01|pacid:20845477	-4.21605	-3.15459	-3.19177	1.72921	-0.286946	K14085|1|1e-99|360|zma:100282748|aldehyde dehydrogenase family 7 member A1 [EC:1.2.1.31 1.2.1.8 1.2.1.3]	-	GO:0004030//aldehyde dehydrogenase [NAD(P)+] activity	GO:0009725//response to hormone stimulus;GO:0044237//cellular metabolic process;GO:0009414//response to water deprivation;GO:0006970//response to osmotic stress	gi|224031057|gb|ACN34604.1|/1.43792e-98/unknown [Zea mays]
GRMZM5G832229_T01|pacid:20829988	-0.461165	2.1583	-1.02184	1.72921	0.298017	-	-	-	-	gi|226499802|ref|NP_001148021.1|/1.1819e-25/ultraviolet-B-repressible protein [Zea mays]
GRMZM2G123550_T01|pacid:20878918	-1.63109	2.51784	1.20055	1.72921	2.88298	K03539|1|5e-15|80.9|bdi:100830772|ribonuclease P/MRP protein subunit RPP1 [EC:3.1.26.5];K12127|3|2e-06|52.0|smo:SELMODRAFT_438647|pseudo-response regulator 1	-	-	-	gi|242039443|ref|XP_002467116.1|/2.53096e-130/hypothetical protein SORBIDRAFT_01g019780 [Sorghum bicolor]
GRMZM2G136800_T02|pacid:20820058	2.82834	2.6783	2.48066	1.72921	2.07563	-	-	-	-	gi|226501922|ref|NP_001143123.1|/0/uncharacterized protein LOC100275601 [Zea mays]
GRMZM2G116952_T06|pacid:20834210	1.36891	2.82269	1.56312	1.72921	0.81259	K13148|1|6e-12|70.9|vvi:100261060|integrator complex subunit 11 [EC:3.1.27.-];K05283|3|2e-09|62.8|aly:ARALYDRAFT_354960|phosphatidylinositol glycan, class W [EC:2.3.-.-];K15692|4|9e-08|57.0|bdi:100845565|E3 ubiquitin-protein ligase RNF13 [EC:6.3.2.19]	-	GO:0046914//transition metal ion binding	-	gi|226500896|ref|NP_001146330.1|/1.01306e-40/uncharacterized protein LOC100279906 [Zea mays]
GRMZM2G455784_T01|pacid:20862774	1.17626	4.78793	2.20055	1.72921	0.490662	-	-	-	-	gi|226499650|ref|NP_001145814.1|/1.13678e-74/uncharacterized protein LOC100279321 [Zea mays]
GRMZM2G090245_T01|pacid:20821865	-3.03527	-0.432781	-3.36944	1.72721	-1.12692	-	GO:0005576//extracellular region;GO:0031410//cytoplasmic vesicle	GO:0046914//transition metal ion binding	-	gi|212275145|ref|NP_001130872.1|/7.95243e-110/uncharacterized protein LOC100191976 precursor [Zea mays]
GRMZM5G804181_T01|pacid:20852187	-1.36806	1.12637	-0.206266	1.72342	1.13221	-	-	-	-	gi|238005644|gb|ACR33857.1|/2.05457e-11/unknown [Zea mays]
GRMZM2G103342_T01|pacid:20830253	-0.059133	1.07512	0.358092	1.72253	-0.484582	K00430|1|3e-143|507|zma:100192761|peroxidase [EC:1.11.1.7]	GO:0031410//cytoplasmic vesicle	GO:0046872//metal ion binding;GO:0016209//antioxidant activity;GO:0003824//catalytic activity	-	gi|195629804|gb|ACG36543.1|/1.66681e-142/peroxidase 12 precursor [Zea mays]
GRMZM2G327189_T01|pacid:20829540	-0.972127	1.29097	0.052159	1.72159	1.07563	-	-	-	-	gi|226499606|ref|NP_001145672.1|/1.59212e-34/uncharacterized protein LOC100279174 [Zea mays]
GRMZM2G023387_T01|pacid:20872886	0.160323	2.46465	0.085074	1.71806	0.375185	K03671|1|1e-13|75.5|aly:ARALYDRAFT_897008|thioredoxin 1	-	GO:0015036//disulfide oxidoreductase activity	GO:0018904;GO:0019725//cellular homeostasis	gi|195630875|gb|ACG36647.1|/2.89958e-59/thioredoxin-like 4 [Zea mays]
GRMZM2G064814_T01|pacid:20867496	0.409067	1.44916	0.77885	1.71752	0.876316	K03239|1|8e-22|102|vvi:100244672|translation initiation factor eIF-2B subunit alpha	-	-	GO:0008152//metabolic process	gi|242040949|ref|XP_002467869.1|/2.76592e-88/hypothetical protein SORBIDRAFT_01g035630 [Sorghum bicolor]
GRMZM2G100988_T01|pacid:20840200	-1.15677	1.23704	-0.196616	1.71559	0.209603	-	GO:0044464//cell part	-	-	gi|226958451|ref|NP_001152909.1|/8.31066e-58/uncharacterized protein LOC100275646 [Zea mays]
GRMZM2G070273_T01|pacid:20844314	-0.183631	-0.604558	0.410351	1.71533	0.997622	K10405|1|1e-73|276|osa:4337093|kinesin family member C1;K10406|5|2e-70|266|vvi:100249019|kinesin family member C2/C3	GO:0043232	GO:0003774//motor activity;GO:0032559	GO:0007017//microtubule-based process	gi|10130006|gb|AAG13460.1|AF223412_1/0/kinesin-like calmodulin binding protein [Zea mays]
GRMZM2G100750_T01|pacid:20837877	-7.86766	-3.30659	-7.86766	1.71471	2.14601	-	-	-	-	gi|226492759|ref|NP_001144772.1|/7.30667e-129/uncharacterized protein LOC100277835 [Zea mays]
GRMZM2G178817_T01|pacid:20871718	-2.87902	-2.81755	-1.5328	1.71394	1.79732	-	GO:0005576//extracellular region;GO:0031410//cytoplasmic vesicle	GO:0046914//transition metal ion binding	-	gi|242078401|ref|XP_002443969.1|/5.91134e-114/hypothetical protein SORBIDRAFT_07g005240 [Sorghum bicolor]
GRMZM2G050305_T01|pacid:20843358	-1.13297	1.03748	-0.592007	1.71125	1.55431	K09422|1|9e-148|521|zma:100037768|myb proto-oncogene protein, plant	GO:0043231//intracellular membrane-bounded organelle	GO:0003676//nucleic acid binding	-	gi|323388801|gb|ADX60205.1|/3.06316e-148/MYB transcription factor [Zea mays]
GRMZM2G369182_T01|pacid:20852124	-0.571219	1.35186	-1.26063	1.70951	0.51491	-	-	-	-	gi|308080318|ref|NP_001182891.1|/6.7444e-59/uncharacterized protein LOC100501168 [Zea mays]
GRMZM2G472248_T01|pacid:20828672	-0.926525	2.13578	0.750903	1.70682	1.35375	-	-	-	-	gi|226530667|ref|NP_001150366.1|/6.21135e-07/LOC100283996 [Zea mays]
GRMZM5G826596_T01|pacid:20882454	-7.63243	-7.63243	-7.63243	1.70273	-1.79885	-	-	-	-	gi|253761898|ref|XP_002489323.1|/3.46119e-34/hypothetical protein SORBIDRAFT_0010s003460 [Sorghum bicolor]
GRMZM2G103013_T01|pacid:20855452	0.301796	2.37609	1.10369	1.70273	1.2309	-	-	-	-	gi|226533568|ref|NP_001144783.1|/4.13954e-28/uncharacterized protein LOC100277850 [Zea mays]
GRMZM2G165308_T01|pacid:20882477	-9.82326	-6.05075	-6.08793	1.70094	-0.5642	-	-	-	-	gi|226529451|ref|NP_001140561.1|/1.96805e-112/uncharacterized protein LOC100272626 [Zea mays]
GRMZM2G156296_T01|pacid:20835586	-0.626224	1.50285	-1.55887	1.69867	-0.519119	K13065|1|6e-61|233|osa:4336306|shikimate O-hydroxycinnamoyltransferase [EC:2.3.1.133]	-	GO:0016746//transferase activity, transferring acyl groups	-	gi|226502372|ref|NP_001151137.1|/0/LOC100284770 [Zea mays]
AC234152.1_FGT005|pacid:20851111	0.13221	0.674302	0.563121	1.69851	0.555618	K12309|1|1e-150|531|aly:ARALYDRAFT_485655|beta-galactosidase [EC:3.2.1.23];K01190|3|5e-52|204|cme:CMP078C|beta-galactosidase [EC:3.2.1.23]	-	GO:0030246//carbohydrate binding;GO:0015925;GO:0043167//ion binding	GO:0044238//primary metabolic process	gi|242090613|ref|XP_002441139.1|/0/hypothetical protein SORBIDRAFT_09g021140 [Sorghum bicolor]
GRMZM2G131012_T01|pacid:20861896	-2.98473	0.777179	-2.22348	1.6975	-0.640582	-	-	-	-	gi|293333634|ref|NP_001168772.1|/7.37655e-53/uncharacterized protein LOC100382569 [Zea mays]
AC202435.3_FGT001|pacid:20845255	-1.08795	0.586495	-0.196928	1.69585	0.968709	-	GO:0043231//intracellular membrane-bounded organelle	-	-	gi|242075442|ref|XP_002447657.1|/7.02905e-118/hypothetical protein SORBIDRAFT_06g011760 [Sorghum bicolor]
GRMZM2G412899_T01|pacid:20858319	0.36891	1.23773	1.43759	1.69268	1.84821	K08150|1|5e-33|140|bdi:100840379|MFS transporter, SP family, solute carrier family 2 (myo-inositol transporter), member 13;K08145|2|6e-33|140|pop:POPTR_764739|MFS transporter, SP family, solute carrier family 2 (facilitated glucose transporter), member 8	GO:0031224//intrinsic to membrane	GO:0022891//substrate-specific transmembrane transporter activity	GO:0006810//transport	gi|226499086|ref|NP_001148943.1|/7.03981e-178/metabolite transport protein csbC [Zea mays]
GRMZM2G125529_T04|pacid:20857090	0.538835	1.33727	2.88505	1.69268	2.66059	-	-	-	-	gi|293331289|ref|NP_001169145.1|/1.03925e-78/uncharacterized protein LOC100382990 [Zea mays]
GRMZM2G078723_T01|pacid:20854538	-0.998822	1.6783	-0.680805	1.69268	0.96315	K14496|1|9e-06|49.3|sbi:SORBI_10g022200|abscisic acid receptor PYR/PYL family	-	-	-	gi|226504278|ref|NP_001151021.1|/4.48872e-74/lachrymatory factor synthase [Zea mays]
GRMZM2G406099_T01|pacid:20874231	0.050897	2.2197	-0.252622	1.68978	0.69774	-	-	-	-	gi|308081807|ref|NP_001183786.1|/1.14935e-90/uncharacterized protein LOC100502379 [Zea mays]
GRMZM2G017186_T07|pacid:20864982	-2.85348	-1.56962	-7.63696	1.68739	-1.14677	K01188|1|0.0|365|bdi:100825601|beta-glucosidase [EC:3.2.1.21]	GO:0031410//cytoplasmic vesicle	GO:0015926//glucosidase activity	GO:0044238//primary metabolic process	gi|162463832|ref|NP_001104913.1|/0/LOC541703 precursor [Zea mays]
GRMZM5G848182_T01|pacid:20836079	0.123797	1.62267	-0.851917	1.68573	-0.266164	-	-	-	-	-
GRMZM2G078480_T01|pacid:20844823	-8.12986	-0.877746	-1.40035	1.68412	0.767502	K09753|1|1e-60|231|pop:POPTR_814849|cinnamoyl-CoA reductase [EC:1.2.1.44]	-	GO:0048037//cofactor binding	GO:0008152//metabolic process	gi|242049686|ref|XP_002462587.1|/2.37904e-152/hypothetical protein SORBIDRAFT_02g028600 [Sorghum bicolor]
GRMZM2G038034_T01|pacid:20862948	-2.74657	0.122254	-3.72228	1.68412	-1.16538	-	-	-	-	gi|239046664|ref|NP_001132021.2|/5.94527e-58/uncharacterized protein LOC100193427 precursor [Zea mays]
GRMZM2G013790_T02|pacid:20828135	-0.161605	1.12225	0.277719	1.68412	-0.165384	K04733|1|8e-58|223|smo:SELMODRAFT_159261|interleukin-1 receptor-associated kinase 4 [EC:2.7.11.1];K00924|2|1e-57|223|osa:4333525|[EC:2.7.1.-]	-	GO:0004871//signal transducer activity;GO:0004672//protein kinase activity;GO:0032559	GO:0006464//cellular protein modification process	gi|224030127|gb|ACN34139.1|/0/unknown [Zea mays]
GRMZM2G030717_T01|pacid:20849300	-2.16161	1.17288	-1.72228	1.68412	2.07563	-	GO:0031410//cytoplasmic vesicle	GO:0030414//peptidase inhibitor activity	-	gi|71061130|tpe|CAG29029.1|/8.22313e-40/TPA: putative cystatin [Zea mays]
GRMZM2G034110_T01|pacid:20837285	0.482866	1.62426	1.01394	1.68302	0.515157	-	GO:0043231//intracellular membrane-bounded organelle	GO:0046914//transition metal ion binding;GO:0003676//nucleic acid binding	-	gi|194703128|gb|ACF85648.1|/5.71756e-153/unknown [Zea mays]
GRMZM2G148387_T04|pacid:20880532	-2.47909	-1.93219	-1.3173	1.6803	0.81259	-	-	GO:0015036//disulfide oxidoreductase activity	GO:0019725//cellular homeostasis	gi|195615350|gb|ACG29505.1|/6.442e-10/hypothetical protein [Zea mays]
GRMZM2G301860_T01|pacid:20839739	-0.63109	2.30484	-1.02184	1.6803	-0.924375	K09286|1|6e-27|120|osa:4337215|EREBP-like factor	-	-	-	gi|226530272|ref|NP_001147519.1|/6.2264e-47/dehydration responsive element binding protein [Zea mays]
GRMZM2G074053_T01|pacid:20877995	-0.796149	1.31896	-0.034898	1.67761	1.37924	K14209|1|0.0|653|zma:100283119|solute carrier family 36 (proton-coupled amino acid transporter)	GO:0031224//intrinsic to membrane	-	-	gi|226507410|ref|NP_001149493.1|/0/amino acid transport protein [Zea mays]
GRMZM2G420684_T01|pacid:20852210	1.05341	1.49339	1.52835	1.67674	1.31266	K09775|1|1e-29|128|bdi:100821322|hypothetical protein	GO:0009536//plastid	-	-	gi|242088603|ref|XP_002440134.1|/6.90842e-84/hypothetical protein SORBIDRAFT_09g026640 [Sorghum bicolor]
GRMZM2G018484_T01|pacid:20881030	-0.746567	0.359293	-0.722281	1.67551	-0.010105	K13071|1|2e-42|172|pop:POPTR_1117517|pheophorbide a oxygenase [EC:1.14.12.20]	GO:0009526//plastid envelope	GO:0016703;GO:0043169//cation binding;GO:0051536//iron-sulfur cluster binding	GO:0006605//protein targeting;GO:0008152//metabolic process	gi|293333760|ref|NP_001168313.1|/0/uncharacterized protein LOC100382079 [Zea mays]
GRMZM2G097342_T01|pacid:20862978	-0.2267	1.67607	0.060621	1.67296	0.846143	-	-	-	-	gi|226529701|ref|NP_001145300.1|/1.21031e-77/uncharacterized protein LOC100278604 [Zea mays]
GRMZM2G039186_T01|pacid:20870145	-0.614411	1.21357	0.426363	1.67101	0.456715	K03021|1|1e-06|54.3|ota:Ot01g06000|DNA-directed RNA polymerase III subunit RPC2 [EC:2.7.7.6]	GO:0044464//cell part	-	GO:0009314//response to radiation;GO:0009719	gi|115489310|ref|NP_001067142.1|/0/Os12g0582800 [Oryza sativa Japonica Group]
AC184699.3_FGT005|pacid:20829684	-1.36806	-1.30659	-2.75881	1.67031	-0.158841	K06444|1|5e-21|96.3|sbi:SORBI_03g026020|lycopene epsilon-cyclase [EC:5.5.1.18]	-	GO:0016491//oxidoreductase activity;GO:0005488//binding	GO:0016109	gi|242054849|ref|XP_002456570.1|/1.29171e-46/hypothetical protein SORBIDRAFT_03g038610 [Sorghum bicolor]
GRMZM2G065888_T01|pacid:20820702	-0.046128	1.61624	0.59483	1.67031	0.146014	-	GO:0043231//intracellular membrane-bounded organelle	-	-	gi|226528561|ref|NP_001143153.1|/0/uncharacterized protein LOC100275634 [Zea mays]
GRMZM5G877547_T01|pacid:20836853	1.63194	3.27837	2.30009	1.67031	0.338659	-	GO:0031410//cytoplasmic vesicle	GO:0004175//endopeptidase activity	GO:0019538//protein metabolic process	gi|242041115|ref|XP_002467952.1|/4.03014e-78/hypothetical protein SORBIDRAFT_01g037070 [Sorghum bicolor]
GRMZM2G519152_T01|pacid:20832989	-5.04613	-9.89341	-9.89341	1.66467	-0.223936	-	-	-	-	-
GRMZM2G136300_T01|pacid:20838804	-0.345688	1.40766	-0.021842	1.66467	0.660587	K15015|1|6e-11|67.8|cre:CHLREDRAFT_196429|solute carrier family 32 (vesicular inhibitory amino acid transporter);K14209|2|1e-10|66.6|zma:100283119|solute carrier family 36 (proton-coupled amino acid transporter)	GO:0031224//intrinsic to membrane	-	-	gi|242093312|ref|XP_002437146.1|/0/hypothetical protein SORBIDRAFT_10g021980 [Sorghum bicolor]
GRMZM2G125387_T01|pacid:20856067	-0.400411	0.697767	0.068356	1.66375	1.04624	K03549|1|0.0|1365|sbi:SORBI_04g029030|KUP system potassium uptake protein	GO:0043231//intracellular membrane-bounded organelle	GO:0046873//metal ion transmembrane transporter activity	GO:0034220//ion transmembrane transport;GO:0030001//metal ion transport	gi|242066100|ref|XP_002454339.1|/0/hypothetical protein SORBIDRAFT_04g029030 [Sorghum bicolor]
GRMZM2G005984_T01|pacid:20837578	-9.16171	-1.44409	-4.48127	1.66209	0.616193	K08902|1|1e-52|205|zma:100281235|photosystem II Psb27 protein	GO:0009523//photosystem II;GO:0009534//chloroplast thylakoid	-	GO:0009765//photosynthesis, light harvesting	gi|226491700|ref|NP_001147626.1|/1.04775e-51/photosystem II 11 kD protein [Zea mays]
GRMZM2G048616_T01|pacid:20861902	-0.207879	1.05309	0.042289	1.66209	1.09732	-	-	GO:0016703	GO:0009608//response to symbiont;GO:0008152//metabolic process;GO:0010038//response to metal ion	gi|212274339|ref|NP_001130207.1|/0/uncharacterized protein LOC100191301 [Zea mays]
GRMZM2G139293_T01|pacid:20855359	-1.61902	-0.566596	-2.45723	1.66157	-1.16098	-	-	-	-	gi|226528940|ref|NP_001144298.1|/2.49689e-35/uncharacterized protein LOC100277186 [Zea mays]
GRMZM2G424857_T01|pacid:20852761	-1.52257	-0.684538	-0.736439	1.66042	0.24555	K01455|1|0.0|942|zma:100274074|formamidase [EC:3.5.1.49]	-	GO:0016811//hydrolase activity, acting on carbon-nitrogen (but not peptide) bonds, in linear amides	-	gi|218189110|gb|EEC71537.1|/0/hypothetical protein OsI_03858 [Oryza sativa Indica Group]
GRMZM2G102714_T01|pacid:20825298	0.036334	1.99396	0.890696	1.65966	0.988162	-	-	GO:0016788//hydrolase activity, acting on ester bonds;GO:0000166//nucleotide binding	GO:0006412//translation	gi|194707822|gb|ACF87995.1|/1.06913e-173/unknown [Zea mays]
GRMZM2G084486_T01|pacid:20864955	0.36891	2.85664	0.393196	1.65521	0.075625	K03549|1|0.0|749|bdi:100845139|KUP system potassium uptake protein	GO:0044464//cell part	GO:0046873//metal ion transmembrane transporter activity	GO:0030001//metal ion transport;GO:0034220//ion transmembrane transport	gi|242033835|ref|XP_002464312.1|/0/hypothetical protein SORBIDRAFT_01g015990 [Sorghum bicolor]
GRMZM2G159926_T02|pacid:20847175	-1.16776	1.15563	-0.283649	1.65488	0.117971	-	-	GO:0003676//nucleic acid binding	-	gi|226506092|ref|NP_001149781.1|/9.86402e-146/LOC100283408 [Zea mays]
GRMZM2G313737_T01|pacid:20854639	0.161314	1.19678	1.0076	1.65442	1.27661	K06129|1|4e-22|106|sbi:SORBI_01g009270|lysophospholipase III [EC:3.1.1.5];K05658|3|3e-16|87.0|sbi:SORBI_03g033290|ATP-binding cassette, subfamily B (MDR/TAP), member 1	GO:0043231//intracellular membrane-bounded organelle;GO:0031410//cytoplasmic vesicle	GO:0003676//nucleic acid binding;GO:0003824//catalytic activity	GO:0006351//transcription, DNA-dependent	gi|242054251|ref|XP_002456271.1|/0/hypothetical protein SORBIDRAFT_03g033280 [Sorghum bicolor]
GRMZM2G102550_T01|pacid:20834093	0.082196	-0.162999	-0.021842	1.65344	0.37728	K13789|1|3e-169|593|zma:100502545|geranylgeranyl diphosphate synthase, type II [EC:2.5.1.1 2.5.1.10 2.5.1.29]	GO:0009536//plastid	GO:0016491//oxidoreductase activity;GO:0004659//prenyltransferase activity	GO:0016101//diterpenoid metabolic process;GO:0008299//isoprenoid biosynthetic process	gi|308080812|ref|NP_001183944.1|/3.22025e-168/putative geranylgeranyl pyrophosphate synthase 2 [Zea mays]
GRMZM2G392791_T01|pacid:20868157	-1.00241	-1.25214	-0.414853	1.65287	0.808144	-	-	GO:0003824//catalytic activity	-	gi|226495369|ref|NP_001147768.1|/5.41423e-180/LOC100281378 [Zea mays]
GRMZM2G039961_T01|pacid:20848577	0.087139	1.52875	0.77885	1.65275	0.564372	-	-	-	-	-
GRMZM2G015753_T01|pacid:20844742	-2.68998	0.61941	-0.080735	1.65217	0.923621	K05283|1|2e-14|79.3|aly:ARALYDRAFT_354960|phosphatidylinositol glycan, class W [EC:2.3.-.-];K11982|2|2e-09|63.2|ppp:PHYPADRAFT_169900|E3 ubiquitin-protein ligase RNF115/126 [EC:6.3.2.19];K15692|4|7e-08|57.8|smo:SELMODRAFT_66937|E3 ubiquitin-protein ligase RNF13 [EC:6.3.2.19]	-	GO:0046872//metal ion binding	-	gi|226493615|ref|NP_001142103.1|/1.36227e-109/uncharacterized protein LOC100274267 precursor [Zea mays]
GRMZM2G119705_T01|pacid:20834054	-2.61598	2.6525	-2.42177	1.6512	0.388412	-	-	GO:0030597	GO:0051704;GO:0006950//response to stress;GO:0006412//translation	gi|212276291|ref|NP_001130961.1|/2.45461e-141/uncharacterized protein LOC100192066 [Zea mays]
GRMZM2G006352_T01|pacid:20850518	-2.22545	-0.636738	-1.28863	1.65027	1.47417	K09422|1|7e-100|362|sbi:SORBI_03g031430|myb proto-oncogene protein, plant	GO:0043231//intracellular membrane-bounded organelle	GO:0003676//nucleic acid binding	-	gi|242054031|ref|XP_002456161.1|/7.37357e-99/hypothetical protein SORBIDRAFT_03g031430 [Sorghum bicolor]
GRMZM2G059381_T01|pacid:20861168	-1.61574	-0.946594	-0.939379	1.64992	-1.045	K01897|1|0.0|1418|zma:100281546|long-chain acyl-CoA synthetase [EC:6.2.1.3]	-	GO:0015645//fatty acid ligase activity	-	gi|226505204|ref|NP_001147937.1|/0/AMP-binding protein [Zea mays]
GRMZM5G867121_T01|pacid:20870095	-0.424639	0.958755	-0.137319	1.64935	0.767502	-	-	-	-	gi|242035249|ref|XP_002465019.1|/8.81529e-14/hypothetical protein SORBIDRAFT_01g030610 [Sorghum bicolor]
GRMZM2G450233_T01|pacid:20824593	-1.1616	1.06979	-1.72228	1.64935	-3.62481	K00430|1|3e-79|295|vvi:100255112|peroxidase [EC:1.11.1.7]	GO:0031410//cytoplasmic vesicle	GO:0016209//antioxidant activity;GO:0005506//iron ion binding;GO:0003824//catalytic activity	GO:0006950//response to stress;GO:0008152//metabolic process	gi|226496763|ref|NP_001141388.1|/0/uncharacterized protein LOC100273479 precursor [Zea mays]
GRMZM2G048801_T01|pacid:20856381	1.46289	1.56283	1.89243	1.64935	1.37519	K13428|1|0.0|657|ath:AT5G20480|LRR receptor-like serine/threonine-protein kinase EFR [EC:2.7.11.1];K13420|3|5e-138|490|sbi:SORBI_06g028760|LRR receptor-like serine/threonine-protein kinase FLS2 [EC:2.7.11.1]	GO:0031410//cytoplasmic vesicle	-	-	gi|125531516|gb|EAY78081.1|/0/hypothetical protein OsI_33125 [Oryza sativa Indica Group]
GRMZM2G481440_T02|pacid:20858546	0.712864	2.06979	3.08507	1.64935	2.69711	K03327|1|0.0|959|zma:100501847|multidrug resistance protein, MATE family	GO:0031090//organelle membrane	GO:0015291//secondary active transmembrane transporter activity	GO:0015893//drug transport;GO:0003006//developmental process involved in reproduction;GO:0051707//response to other organism	gi|308081158|ref|NP_001183424.1|/0/uncharacterized protein LOC100501847 [Zea mays]
GRMZM2G138731_T01|pacid:20844267	2.16032	3.06979	2.72066	1.64935	-0.81746	K14638|1|4e-91|333|ppp:PHYPADRAFT_134814|solute carrier family 15 (peptide/histidine transporter), member 3/4	GO:0044464//cell part	-	GO:0015833//peptide transport	gi|242076324|ref|XP_002448098.1|/0/hypothetical protein SORBIDRAFT_06g021040 [Sorghum bicolor]
GRMZM2G129879_T01|pacid:20871083	1.777	3.16665	2.01919	1.64935	1.15654	-	-	-	-	gi|308081072|ref|NP_001183875.1|/1.26039e-60/uncharacterized protein LOC100502468 [Zea mays]
GRMZM2G344911_T01|pacid:20836052	0.048509	1.07521	0.850403	1.64876	-0.052131	K00059|1|6e-124|442|zma:100284513|3-oxoacyl-[acyl-carrier protein] reductase [EC:1.1.1.100]	-	GO:0003824//catalytic activity	GO:0008152//metabolic process	gi|226498448|ref|NP_001150880.1|/7.06186e-123/estradiol 17-beta-dehydrogenase 8 [Zea mays]
GRMZM2G304108_T01|pacid:20821103	-0.953018	1.01534	-0.884338	1.64759	0.234823	-	GO:0016020//membrane	-	-	gi|242090133|ref|XP_002440899.1|/3.11712e-77/hypothetical protein SORBIDRAFT_09g015920 [Sorghum bicolor]
GRMZM2G546834_T01|pacid:20833287	-11.1068	-11.1068	-11.1068	1.64537	0.028319	-	-	-	-	gi|195657287|gb|ACG48111.1|/2.14411e-20/hypothetical protein [Zea mays]
AC203359.3_FGT001|pacid:20877832	-9.63807	-9.63807	-9.63807	1.64432	1.79183	-	-	-	-	gi|242077140|ref|XP_002448506.1|/7.99665e-09/hypothetical protein SORBIDRAFT_06g028120 [Sorghum bicolor]
GRMZM2G467520_T01|pacid:20822324	-3.85348	-2.20705	-2.8292	1.64432	1.02316	-	-	-	-	gi|242095334|ref|XP_002438157.1|/9.01694e-22/hypothetical protein SORBIDRAFT_10g008930 [Sorghum bicolor]
GRMZM2G089525_T01|pacid:20826917	-0.683558	0.114874	-0.659272	1.64432	1.39755	-	GO:0043231//intracellular membrane-bounded organelle	GO:0003676//nucleic acid binding;GO:0001071//nucleic acid binding transcription factor activity	GO:0006351//transcription, DNA-dependent	gi|242053675|ref|XP_002455983.1|/1.31307e-107/hypothetical protein SORBIDRAFT_03g028470 [Sorghum bicolor]
GRMZM2G168261_T01|pacid:20835333	-0.531555	1.37791	2.02878	1.64432	3.98251	-	-	-	-	gi|226509970|ref|NP_001146439.1|/4.92878e-169/uncharacterized protein LOC100280022 [Zea mays]
GRMZM2G089086_T01|pacid:20861645	0.561555	2.35773	0.775665	1.64432	-0.068765	-	GO:0044464//cell part	GO:0016798//hydrolase activity, acting on glycosyl bonds;GO:0008324//cation transmembrane transporter activity;GO:0043167//ion binding	GO:0006812//cation transport;GO:0044238//primary metabolic process	gi|115474645|ref|NP_001060919.1|/6.27789e-171/Os08g0130000 [Oryza sativa Japonica Group]
GRMZM2G087081_T02|pacid:20850883	-0.555141	1.18092	0.161022	1.64077	0.538597	-	GO:0043231//intracellular membrane-bounded organelle	-	-	gi|242088639|ref|XP_002440152.1|/7.6451e-103/hypothetical protein SORBIDRAFT_09g026930 [Sorghum bicolor]
GRMZM2G061969_T01|pacid:20850354	-0.713552	0.988371	0.081252	1.63823	-0.46981	K01115|1|0.0|1625|zma:542702|phospholipase D [EC:3.1.4.4]	GO:0044464//cell part	GO:0046872//metal ion binding;GO:0004620//phospholipase activity	GO:0006650//glycerophospholipid metabolic process	gi|223943633|gb|ACN25900.1|/0/unknown [Zea mays]
GRMZM5G848768_T02|pacid:20876201	-1.43079	1.39149	0.008532	1.63732	-0.157036	K07513|1|0.0|730|zma:100192501|acetyl-CoA acyltransferase 1 [EC:2.3.1.16]	GO:0031981//nuclear lumen;GO:0009536//plastid;GO:0042579//microbody;GO:0031090//organelle membrane	GO:0016408	GO:0009694//jasmonic acid metabolic process;GO:0009062//fatty acid catabolic process;GO:0009657//plastid organization;GO:0009738//abscisic acid mediated signaling pathway;GO:0006950//response to stress	gi|212723032|ref|NP_001131193.1|/0/uncharacterized protein LOC100192501 [Zea mays]
GRMZM2G412846_T01|pacid:20863476	-0.873947	0.831376	-2.2647	1.63691	-1.31923	K03115|1|5e-68|256|vvi:100262569|casein kinase II subunit beta;K00889|4|7e-28|122|sbi:SORBI_02g041770|1-phosphatidylinositol-4-phosphate 5-kinase [EC:2.7.1.68]	-	-	-	gi|125561853|gb|EAZ07301.1|/1.95527e-99/hypothetical protein OsI_29549 [Oryza sativa Indica Group]
GRMZM2G108133_T01|pacid:20831897	-1.29988	1.18855	0.922082	1.6366	1.99962	K01188|1|7e-139|493|osa:4338560|beta-glucosidase [EC:3.2.1.21];K05350|3|6e-116|416|smo:SELMODRAFT_149851|beta-glucosidase [EC:3.2.1.21]	GO:0031410//cytoplasmic vesicle	GO:0003824//catalytic activity	-	gi|308080308|ref|NP_001183742.1|/0/uncharacterized protein LOC100502335 precursor [Zea mays]
GRMZM2G057766_T01|pacid:20881695	-0.046128	0.185263	-1.28488	1.6361	0.848214	-	GO:0031410//cytoplasmic vesicle	GO:0016798//hydrolase activity, acting on glycosyl bonds;GO:0043167//ion binding	GO:0005975//carbohydrate metabolic process	gi|226503419|ref|NP_001148230.1|/1.13924e-153/chitinase 1 [Zea mays]
GRMZM2G110294_T01|pacid:20863257	-0.238773	0.873319	-0.021842	1.6361	-0.339413	-	GO:0009536//plastid	-	-	gi|226501594|ref|NP_001142893.1|/9.45024e-56/uncharacterized protein LOC100275314 [Zea mays]
GRMZM2G110511_T01|pacid:20854716	0.413304	1.96954	0.300086	1.6361	1.66059	K13495|1|0.0|780|zma:541881|cis-zeatin O-glucosyltransferase [EC:2.4.1.215]	-	GO:0035251//UDP-glucosyltransferase activity	-	gi|57012705|sp|Q8RXA5.1|CZOG2_MAIZE/0/RecName: Full=Cis-zeatin O-glucosyltransferase 2; Short=cisZOG2
GRMZM2G104419_T01|pacid:20855601	-0.340575	-0.614712	0.241193	1.63521	2.21313	K01507|1|0.0|1412|sbi:SORBI_04g005710|inorganic pyrophosphatase [EC:3.6.1.1]	GO:0016021//integral to membrane;GO:0031410//cytoplasmic vesicle	GO:0046872//metal ion binding;GO:0015405;GO:0016462//pyrophosphatase activity	GO:0006818//hydrogen transport	gi|242064260|ref|XP_002453419.1|/0/hypothetical protein SORBIDRAFT_04g005710 [Sorghum bicolor]
GRMZM2G046743_T01|pacid:20857146	-0.852487	1.52392	-0.302519	1.6345	-0.854366	K15015|1|3e-17|88.6|vvi:100256814|solute carrier family 32 (vesicular inhibitory amino acid transporter)	GO:0031224//intrinsic to membrane	-	-	gi|226510305|ref|NP_001141837.1|/0/uncharacterized protein LOC100273979 [Zea mays]
GRMZM2G094990_T01|pacid:20841105	1.31506	2.07622	1.78551	1.6341	1.39755	-	GO:0031410//cytoplasmic vesicle	-	GO:0000003//reproduction	gi|226499066|ref|NP_001151162.1|/1.22052e-145/beta-expansin 1a precursor [Zea mays]
AC194022.3_FGT013|pacid:20825532	-1.99399	0.911261	-3.58163	1.63082	-0.676812	-	-	-	-	gi|195612526|gb|ACG28093.1|/2.05782e-44/hypothetical protein [Zea mays]
GRMZM2G100315_T01|pacid:20847251	-0.853483	0.762572	-0.369765	1.62783	-0.272299	K00573|1|3e-139|493|zma:100193019|protein-L-isoaspartate(D-aspartate) O-methyltransferase [EC:2.1.1.77]	GO:0043231//intracellular membrane-bounded organelle	GO:0008757//S-adenosylmethionine-dependent methyltransferase activity	GO:0043412//macromolecule modification;GO:0006730//one-carbon metabolic process	gi|212723648|ref|NP_001131659.1|/3.22917e-138/uncharacterized protein LOC100193019 [Zea mays]
GRMZM2G309899_T01|pacid:20840673	0.190912	1.4368	1.125	1.62783	1.17516	-	-	-	-	gi|77553001|gb|ABA95797.1|/4.62707e-94/retrotransposon protein, putative, unclassified [Oryza sativa Japonica Group]
GRMZM2G155709_T01|pacid:20854066	0.306174	1.33111	-0.291028	1.62748	0.768963	-	GO:0031090//organelle membrane;GO:0043231//intracellular membrane-bounded organelle	-	-	gi|115434308|ref|NP_001041912.1|/0/Os01g0128400 [Oryza sativa Japonica Group]
GRMZM2G089132_T01|pacid:20877665	0.305345	0.829783	0.546442	1.62611	1.14838	-	GO:0043231//intracellular membrane-bounded organelle	-	GO:0006351//transcription, DNA-dependent	gi|242094124|ref|XP_002437552.1|/0/hypothetical protein SORBIDRAFT_10g029240 [Sorghum bicolor]
GRMZM2G085086_T01|pacid:20844202	0.386832	2.27837	1.11566	1.62451	1.43552	K07213|1|9e-09|59.3|smo:SELMODRAFT_109953|copper chaperone	-	GO:0043169//cation binding	GO:0006812//cation transport	gi|226492698|ref|NP_001151691.1|/1.02706e-84/LOC100285326 [Zea mays]
GRMZM2G438007_T01|pacid:20857949	0.085662	1.10649	0.342122	1.62248	1.21313	K13415|1|0.0|884|aly:ARALYDRAFT_912402|protein brassinosteroid insensitive 1 [EC:2.7.10.1 2.7.11.1]	GO:0016020//membrane;GO:0031410//cytoplasmic vesicle	GO:0004672//protein kinase activity;GO:0000166//nucleotide binding	-	gi|125561181|gb|EAZ06629.1|/0/hypothetical protein OsI_28877 [Oryza sativa Indica Group]
GRMZM2G089106_T01|pacid:20861127	-0.979013	-0.470088	-4.41416	1.62229	0.541288	K10746|1|9e-07|51.2|ota:Ot01g04690|exonuclease 1 [EC:3.1.-.-]	-	-	-	gi|242080453|ref|XP_002444995.1|/1.68773e-54/hypothetical protein SORBIDRAFT_07g002500 [Sorghum bicolor]
GRMZM2G466460_T01|pacid:20867604	-0.228992	0.529912	0.229697	1.62229	0.355732	-	-	-	-	gi|224033791|gb|ACN35971.1|/4.45986e-32/unknown [Zea mays]
GRMZM2G040030_T01|pacid:20867776	-0.139331	2.06353	0.482897	1.6221	-0.151476	-	GO:0044464//cell part	-	-	gi|162459270|ref|NP_001105202.1|/3.98132e-98/LOC542099 [Zea mays]
GRMZM2G059753_T01|pacid:20825826	-0.472753	1.35562	-0.395169	1.62078	-0.253535	-	-	-	-	gi|226494552|ref|NP_001144026.1|/0/uncharacterized protein LOC100276848 [Zea mays]
GRMZM2G125263_T01|pacid:20843296	-4.50556	-4.44409	-2.48127	1.62027	0.616193	K13428|1|2e-119|428|aly:ARALYDRAFT_488953|LRR receptor-like serine/threonine-protein kinase EFR [EC:2.7.11.1];K13420|5|5e-92|337|rcu:RCOM_0633880|LRR receptor-like serine/threonine-protein kinase FLS2 [EC:2.7.11.1]	-	GO:0004672//protein kinase activity	-	gi|242072496|ref|XP_002446184.1|/0/hypothetical protein SORBIDRAFT_06g003150 [Sorghum bicolor]
GRMZM2G067583_T01|pacid:20830971	-4.68998	-0.821163	0.141657	1.61517	2.6797	-	-	-	-	gi|226506828|ref|NP_001151674.1|/1.03687e-44/tat pathway signal sequence family protein [Zea mays]
GRMZM2G154036_T01|pacid:20866696	-0.223005	0.672451	-0.078425	1.61373	0.54511	-	-	-	-	gi|259490603|ref|NP_001158958.1|/7.41715e-90/neurogenic locus notch protein precursor-like precursor [Zea mays]
GRMZM2G013790_T04|pacid:20828134	1.05341	2.20798	1.66266	1.61115	-1.73173	K04733|1|8e-58|223|smo:SELMODRAFT_159261|interleukin-1 receptor-associated kinase 4 [EC:2.7.11.1];K00924|2|1e-57|223|osa:4333525|[EC:2.7.1.-]	-	GO:0004672//protein kinase activity;GO:0032559	GO:0006464//cellular protein modification process	gi|115434398|ref|NP_001041957.1|/0/Os01g0136400 [Oryza sativa Japonica Group]
GRMZM2G024551_T01|pacid:20828433	-1.59938	0.373151	-3.39822	1.60717	-0.661341	-	GO:0043231//intracellular membrane-bounded organelle	-	-	gi|226506616|ref|NP_001144682.1|/5.42908e-45/uncharacterized protein LOC100277712 [Zea mays]
GRMZM2G129208_T01|pacid:20843644	-0.674159	-0.902199	-0.524342	1.60522	0.688601	K03593|1|5e-48|191|vvi:100242483|ATP-binding protein involved in chromosome partitioning	GO:0009536//plastid	GO:0032559	GO:0008152//metabolic process	gi|357130844|ref|XP_003567054.1|/0/PREDICTED: protein mrp homolog [Brachypodium distachyon]
GRMZM2G033493_T01|pacid:20835139	0.36891	0.093341	0.666214	1.60367	0.227628	-	GO:0043231//intracellular membrane-bounded organelle	-	GO:0009668	gi|212720892|ref|NP_001131923.1|/1.16941e-131/uncharacterized protein LOC100193314 [Zea mays]
GRMZM2G144997_T01|pacid:20864376	0.454301	1.89619	1.94253	1.60047	2.54462	K09510|1|2e-10|65.1|bdi:100824379|DnaJ homolog subfamily B member 4;K09503|2|2e-09|61.6|sbi:SORBI_06g024520|DnaJ homolog subfamily A member 2	GO:0044424//intracellular part	GO:0005488//binding	-	gi|242035889|ref|XP_002465339.1|/6.05213e-49/hypothetical protein SORBIDRAFT_01g036770 [Sorghum bicolor]
GRMZM2G010927_T01|pacid:20853852	0.36891	2.09875	0.540037	1.59992	1.96871	K13993|1|2e-08|58.5|rcu:RCOM_0731660|HSP20 family protein	GO:0043231//intracellular membrane-bounded organelle	-	-	gi|226509354|ref|NP_001145396.1|/6.93447e-105/uncharacterized protein LOC100278747 [Zea mays]
GRMZM2G030444_T01|pacid:20843675	1.93659	3.01534	3.36063	1.59992	1.91213	-	GO:0044464//cell part	-	-	gi|242044626|ref|XP_002460184.1|/1.40422e-66/hypothetical protein SORBIDRAFT_02g024130 [Sorghum bicolor]
GRMZM5G855776_T01|pacid:20865610	-0.195138	0.8513	-0.295703	1.5995	-0.1036	K01191|1|7e-135|478|osa:4348080|alpha-mannosidase [EC:3.2.1.24];K12311|2|7e-101|365|sbi:SORBI_05g019600|lysosomal alpha-mannosidase [EC:3.2.1.24]	GO:0031410//cytoplasmic vesicle	GO:0046914//transition metal ion binding;GO:0015923//mannosidase activity	GO:0019318//hexose metabolic process	gi|242034715|ref|XP_002464752.1|/1.19639e-158/hypothetical protein SORBIDRAFT_01g026390 [Sorghum bicolor]
GRMZM2G141473_T01|pacid:20868603	0.379952	2.55624	1.34508	1.59846	0.718889	K11817|1|0.0|2360|sbi:SORBI_01g005650|indole-3-acetaldehyde oxidase [EC:1.2.3.7];K09842|4|0.0|1463|rcu:RCOM_0951470|abscisic-aldehyde oxidase [EC:1.2.3.14]	-	GO:0046914//transition metal ion binding;GO:0051536//iron-sulfur cluster binding;GO:0050662//coenzyme binding;GO:0016623	GO:0008152//metabolic process	gi|242032729|ref|XP_002463759.1|/0/hypothetical protein SORBIDRAFT_01g005650 [Sorghum bicolor]
GRMZM2G179651_T01|pacid:20859358	-1.47497	0.133983	-0.196928	1.59088	0.618767	-	-	-	-	-
GRMZM5G863645_T01|pacid:20867923	0.419536	2.25965	1.1557	1.58861	1.49066	-	-	-	-	gi|226497090|ref|NP_001140236.1|/8.053e-155/uncharacterized protein LOC100272277 [Zea mays]
GRMZM2G021194_T01|pacid:20829196	-0.474296	1.16843	0.022865	1.58509	-1.0471	K03021|1|2e-10|67.0|ota:Ot01g06000|DNA-directed RNA polymerase III subunit RPC2 [EC:2.7.7.6]	GO:0031410//cytoplasmic vesicle	-	-	gi|242057645|ref|XP_002457968.1|/0/hypothetical protein SORBIDRAFT_03g023990 [Sorghum bicolor]
GRMZM2G359986_T01|pacid:20860643	-0.858501	1.52489	-0.699914	1.58387	-0.26141	K04733|1|2e-60|232|smo:SELMODRAFT_230241|interleukin-1 receptor-associated kinase 4 [EC:2.7.11.1];K00924|3|7e-59|227|osa:4333525|[EC:2.7.1.-]	-	GO:0004672//protein kinase activity;GO:0000166//nucleotide binding	-	gi|293335647|ref|NP_001168336.1|/0/uncharacterized protein LOC100382104 precursor [Zea mays]
GRMZM2G076474_T01|pacid:20848860	0.226398	0.357127	0.364341	1.58196	1.04677	K13457|1|7e-54|211|vvi:100252764|disease resistance protein RPM1	-	-	-	gi|242071913|ref|XP_002451233.1|/3.16358e-153/hypothetical protein SORBIDRAFT_05g026180 [Sorghum bicolor]
GRMZM2G045664_T01|pacid:20851627	0.718698	2.55471	0.25187	1.57988	0.488651	-	-	-	GO:0009414//response to water deprivation	gi|226507816|ref|NP_001142311.1|/4.35984e-92/uncharacterized protein LOC100274480 [Zea mays]
GRMZM2G149422_T01|pacid:20856536	-3.29911	-0.769493	-3.15197	1.57944	-0.118462	-	-	-	-	gi|195608908|gb|ACG26284.1|/2.45869e-145/phi-1-like phosphate-induced protein [Zea mays]
GRMZM2G700049_T01|pacid:20836636	1.09138	-5.85008	0.978158	1.5772	3.11125	-	-	-	-	gi|293333889|ref|NP_001170022.1|/2.65451e-87/uncharacterized protein LOC100383932 [Zea mays]
GRMZM2G006468_T04|pacid:20858808	-1.7242	0.263266	-2.02184	1.5772	-1.92437	K08999|1|2e-26|118|rcu:RCOM_0783240|hypothetical protein	-	-	GO:0006952//defense response	gi|195613530|gb|ACG28595.1|/8.12847e-180/wound responsive protein [Zea mays]
GRMZM2G498656_T01|pacid:20842713	0.046982	0.430376	0.393196	1.5772	0.338659	-	GO:0044464//cell part	-	-	gi|226500952|ref|NP_001150046.1|/1.42145e-45/LOC100283673 [Zea mays]
GRMZM2G003518_T01|pacid:20854786	-0.368056	0.63201	0.158731	1.5772	1.16873	K07195|1|0.0|821|osa:4327750|exocyst complex component 7	GO:0043234//protein complex;GO:0043231//intracellular membrane-bounded organelle	-	GO:0016192//vesicle-mediated transport	gi|242055421|ref|XP_002456856.1|/0/hypothetical protein SORBIDRAFT_03g044110 [Sorghum bicolor]
GRMZM2G030794_T01|pacid:20871605	-0.287136	0.929609	-0.329964	1.5772	0.989895	-	-	-	-	gi|308080848|ref|NP_001183251.1|/4.85016e-25/uncharacterized protein LOC100501642 [Zea mays]
GRMZM2G437100_T01|pacid:20826459	-1.04613	1.01534	3.06562	1.5772	4.56748	K13993|1|9e-54|208|zma:100280576|HSP20 family protein	-	-	-	gi|308081297|ref|NP_001183377.1|/6.4432e-73/uncharacterized protein LOC100501790 [Zea mays]
GRMZM2G441632_T01|pacid:20856158	0.316442	1.37791	1.34073	1.5772	2.39755	K01592|1|0.0|678|zma:100279950|tyrosine decarboxylase [EC:4.1.1.25]	-	GO:0048037//cofactor binding;GO:0016830//carbon-carbon lyase activity	GO:0019752//carboxylic acid metabolic process	gi|226528118|ref|NP_001146372.1|/0/uncharacterized protein LOC100279950 [Zea mays]
GRMZM5G833032_T03|pacid:20878070	2.36891	1.43038	1.78551	1.5772	1.1911	K12134|1|3e-20|99.0|aly:ARALYDRAFT_904154|circadian clock associated 1;K12133|2|3e-20|99.0|ath:AT1G01060|LATE ELONGATED HYPOCOTYL	-	-	-	gi|226530223|ref|NP_001146727.1|/1.38176e-85/uncharacterized protein LOC100280329 [Zea mays]
GRMZM2G431156_T02|pacid:20853518	-1.04613	1.7523	-0.284876	1.5772	3.04525	K09422|1|6e-65|245|osa:9266213|myb proto-oncogene protein, plant	-	-	-	gi|293331763|ref|NP_001170228.1|/3.71559e-102/uncharacterized protein LOC100384181 [Zea mays]
GRMZM2G126010_T01|pacid:20852202	0.301796	1.80383	0.326082	1.5772	-0.798845	K10355|1|0.0|753|osa:4338914|actin, other eukaryote	GO:0043232	GO:0032559	-	gi|194699842|gb|ACF84005.1|/0/unknown [Zea mays]
GRMZM2G140949_T01|pacid:20831875	2.9235	1.82269	3.37048	1.5772	0.298017	K08057|1|1e-48|193|zma:542732|calreticulin	GO:0044432//endoplasmic reticulum part;GO:0031410//cytoplasmic vesicle	GO:0046872//metal ion binding;GO:0030246//carbohydrate binding;GO:0005515//protein binding	GO:0032501//multicellular organismal process;GO:0006874//cellular calcium ion homeostasis;GO:0044267//cellular protein metabolic process	gi|326505034|dbj|BAK02904.1|/7.10116e-76/predicted protein [Hordeum vulgare subsp. vulgare]
GRMZM2G141121_T01|pacid:20837424	2.06935	2.01534	0.978158	1.5772	2.88298	-	-	-	-	gi|226498510|ref|NP_001143582.1|/1.26222e-46/uncharacterized protein LOC100276285 precursor [Zea mays]
GRMZM2G126566_T01|pacid:20832736	-0.368056	2.42133	0.904158	1.5772	2.17996	K09422|1|2e-89|329|sbi:SORBI_02g024260|myb proto-oncogene protein, plant	-	-	-	gi|19072740|gb|AAL84615.1|AF474118_1/3.03592e-101/typical P-type R2R3 Myb protein [Zea mays]
GRMZM2G013302_T01|pacid:20860641	2.65431	2.47477	2.62202	1.5772	1.53506	-	-	-	-	gi|242067489|ref|XP_002449021.1|/2.44756e-25/hypothetical protein SORBIDRAFT_05g003530 [Sorghum bicolor]
GRMZM2G087079_T01|pacid:20863320	1.95387	2.6003	4.06562	1.5772	2.07563	-	GO:0009534//chloroplast thylakoid	-	-	gi|293332309|ref|NP_001168569.1|/5.22142e-115/uncharacterized protein LOC100382352 [Zea mays]
GRMZM2G067654_T01|pacid:20840931	0.631944	2.64761	2.30009	1.5772	2.70789	K12126|1|1e-08|59.7|aly:ARALYDRAFT_471048|phytochrome-interacting factor 3	-	-	-	gi|242094954|ref|XP_002437967.1|/1.32654e-82/hypothetical protein SORBIDRAFT_10g005650 [Sorghum bicolor]
GRMZM2G124755_T01|pacid:20851547	2.1238	2.65919	2.14808	1.5772	0.660587	-	-	-	-	gi|224035803|gb|ACN36977.1|/1.91021e-36/unknown [Zea mays]
GRMZM2G142832_T01|pacid:20873795	1.2758	2.65919	2.37048	1.5772	1.07563	K00924|1|3e-122|437|osa:4337593|[EC:2.7.1.-];K05658|4|9e-113|405|vvi:100262734|ATP-binding cassette, subfamily B (MDR/TAP), member 1	GO:0043231//intracellular membrane-bounded organelle	GO:0004672//protein kinase activity;GO:0032559	GO:0006464//cellular protein modification process	gi|116309700|emb|CAH66747.1|/3.86189e-161/H0409D10.5 [Oryza sativa Indica Group]
GRMZM2G058279_T01|pacid:20861030	2.2758	2.7378	2.86568	1.5772	1.33866	-	-	-	-	gi|195640304|gb|ACG39620.1|/1.03141e-33/hypothetical protein [Zea mays]
GRMZM2G343157_T01|pacid:20866316	-0.046128	2.82269	4.14808	1.5772	1.66059	K13464|1|1e-67|254|zma:100284778|jasmonate ZIM domain-containing protein	-	-	-	gi|226493619|ref|NP_001151145.1|/1.52272e-66/ZIM motif family protein [Zea mays]
GRMZM2G318633_T01|pacid:20876640	1.36891	2.95394	2.30009	1.5772	1.81259	-	-	-	-	gi|288559199|sp|B6TUW9.1|CSPLC_MAIZE/4.07508e-64/RecName: Full=CASP-like protein 12; AltName: Full=Protein salicylic acid-induced 1
GRMZM2G431723_T01|pacid:20850940	3.47743	3.18526	3.22609	1.5772	1.66059	K08592|1|4e-18|92.8|smo:SELMODRAFT_108622|sentrin-specific protease 1 [EC:3.4.22.-]	-	-	-	gi|242054665|ref|XP_002456478.1|/0/hypothetical protein SORBIDRAFT_03g037060 [Sorghum bicolor]
GRMZM2G446204_T01|pacid:20875425	3.2758	3.18526	4.22609	1.5772	-3.85159	-	-	-	-	gi|242075946|ref|XP_002447909.1|/8.59244e-54/hypothetical protein SORBIDRAFT_06g017790 [Sorghum bicolor]
GRMZM2G101116_T01|pacid:20867148	-2.36806	3.248	1.11566	1.5772	-2.2463	K06911|1|8e-82|302|bdi:100833215|	GO:0043231//intracellular membrane-bounded organelle	-	-	gi|219362817|ref|NP_001137098.1|/0/uncharacterized protein LOC100217274 [Zea mays]
GRMZM2G152041_T02|pacid:20823256	3.04134	3.5389	2.56312	1.5772	0.075625	-	-	-	-	gi|195615300|gb|ACG29480.1|/4.98509e-09/hypothetical protein [Zea mays]
GRMZM2G089713_T04|pacid:20838246	0.538835	3.68776	0.785513	1.5772	0.660587	K00695|1|0.0|1544|zma:542365|sucrose synthase [EC:2.4.1.13]	GO:0043231//intracellular membrane-bounded organelle	GO:0035251//UDP-glucosyltransferase activity	GO:0005984//disaccharide metabolic process	gi|162460741|ref|NP_001105411.1|/0/sucrose synthase 1 [Zea mays]
GRMZM2G030293_T01|pacid:20838499	4.70876	4.01534	4.56312	1.5772	2.66059	K02979|1|3e-21|101|zma:100281083|small subunit ribosomal protein S28e	GO:0030529//ribonucleoprotein complex	GO:0005198//structural molecule activity	GO:0010467//gene expression	gi|238005736|gb|ACR33903.1|/1.01283e-30/unknown [Zea mays]
GRMZM2G492252_T01|pacid:20841335	2.95387	4.01534	3.30009	1.5772	2.66059	K11982|1|4e-12|71.2|bdi:100833984|E3 ubiquitin-protein ligase RNF115/126 [EC:6.3.2.19];K15692|2|2e-11|68.6|bdi:100845565|E3 ubiquitin-protein ligase RNF13 [EC:6.3.2.19]	GO:0031410//cytoplasmic vesicle	GO:0046914//transition metal ion binding	-	gi|219886001|gb|ACL53375.1|/1.319e-139/unknown [Zea mays]
GRMZM2G010491_T02|pacid:20859831	3.76123	4.30074	3.73305	1.5772	3.24555	K03671|1|2e-12|71.6|gmx:100820138|thioredoxin 1	-	GO:0015036//disulfide oxidoreductase activity	GO:0018904;GO:0019725//cellular homeostasis	gi|226498810|ref|NP_001148031.1|/9.79823e-80/thioredoxin H-type 5 [Zea mays]
GRMZM2G133407_T03|pacid:20876664	2.53884	4.33727	3.14808	1.5772	2.66059	-	-	GO:0003824//catalytic activity	-	gi|224030707|gb|ACN34429.1|/1.8099e-43/unknown [Zea mays]
AC215607.3_FGT004|pacid:20839770	4.34619	4.40766	5.18761	1.5772	1.66059	-	-	-	-	-
GRMZM2G162048_T01|pacid:20855997	4.68179	4.47477	4.70608	1.5772	-4.94184	K00279|1|0.0|1008|zma:100526747|cytokinin dehydrogenase [EC:1.5.99.12]	-	GO:0016645//oxidoreductase activity, acting on the CH-NH group of donors;GO:0050662//coenzyme binding	GO:0006725//cellular aromatic compound metabolic process	gi|311901030|ref|NP_001185809.1|/0/cytokinin dehydrogenase 8 precursor [Zea mays]
GRMZM2G371793_T01|pacid:20822332	4.81185	5.8857	6.0971	1.5772	0.660587	K02866|1|3e-17|86.7|osa:4332737|large subunit ribosomal protein L10e	GO:0031410//cytoplasmic vesicle;GO:0043231//intracellular membrane-bounded organelle	GO:0016791//phosphatase activity	-	gi|226500378|ref|NP_001150932.1|/1.95782e-67/LOC100284565 precursor [Zea mays]
GRMZM2G156351_T01|pacid:20859752	8.63335	8.47886	8.9148	1.5772	-3.32763	K13457|1|2e-38|159|rcu:RCOM_0742270|disease resistance protein RPM1	-	GO:0000166//nucleotide binding	GO:0009987//cellular process	gi|253761521|ref|XP_002489139.1|/0/hypothetical protein SORBIDRAFT_0019s003130 [Sorghum bicolor]
GRMZM5G843141_T01|pacid:20844605	-2.17998	0.154501	-1.93331	1.57416	-0.048247	K08145|1|6e-32|137|smo:SELMODRAFT_437958|MFS transporter, SP family, solute carrier family 2 (facilitated glucose transporter), member 8;K08150|2|6e-32|137|vvi:100268023|MFS transporter, SP family, solute carrier family 2 (myo-inositol transporter), member 13	GO:0031224//intrinsic to membrane	GO:0022857//transmembrane transporter activity	GO:0006810//transport	gi|242073306|ref|XP_002446589.1|/0/hypothetical protein SORBIDRAFT_06g018540 [Sorghum bicolor]
GRMZM2G075456_T01|pacid:20863604	-3.84012	-0.749861	-4.37772	1.5716	-1.17272	-	-	GO:0046872//metal ion binding	-	gi|226533572|ref|NP_001151675.1|/5.93354e-127/calcium binding EF-hand protein precursor [Zea mays]
GRMZM2G367834_T01|pacid:20846458	-1.26673	0.144006	-1.58014	1.5682	-0.303964	K12130|1|0.0|1053|zma:100285170|pseudo-response regulator 5	-	GO:0004871//signal transducer activity	GO:0007165//signal transduction;GO:0006351//transcription, DNA-dependent;GO:0009639//response to red or far red light	gi|226499102|ref|NP_001151536.1|/0/two-component response regulator-like PRR95 [Zea mays]
GRMZM5G846152_T01|pacid:20825422	-0.348018	1.78028	-0.29907	1.56708	0.932562	-	GO:0043231//intracellular membrane-bounded organelle;GO:0031410//cytoplasmic vesicle	-	-	gi|226498992|ref|NP_001143833.1|/1.51835e-65/uncharacterized protein LOC100276614 precursor [Zea mays]
GRMZM2G051806_T01|pacid:20822072	-1.52773	-0.660439	-1.7306	1.56525	-0.026099	K00844|1|0.0|748|zma:100283735|hexokinase [EC:2.7.1.1]	-	GO:0032559;GO:0016772//transferase activity, transferring phosphorus-containing groups	GO:0006796//phosphate-containing compound metabolic process;GO:0006007//glucose catabolic process	gi|223943197|gb|ACN25682.1|/0/unknown [Zea mays]
GRMZM2G031001_T01|pacid:20866555	-0.962604	0.647298	-0.99346	1.56441	0.104006	-	-	GO:0003676//nucleic acid binding;GO:0001071//nucleic acid binding transcription factor activity	GO:0032501//multicellular organismal process	gi|242035871|ref|XP_002465330.1|/1.70807e-159/hypothetical protein SORBIDRAFT_01g036590 [Sorghum bicolor]
GRMZM2G406830_T01|pacid:20831882	-0.138386	1.44546	0.129523	1.56438	0.685898	K11817|1|0.0|1179|sbi:SORBI_01g005650|indole-3-acetaldehyde oxidase [EC:1.2.3.7];K09842|4|0.0|1092|vvi:100265098|abscisic-aldehyde oxidase [EC:1.2.3.14]	-	GO:0046914//transition metal ion binding;GO:0003824//catalytic activity;GO:0051536//iron-sulfur cluster binding;GO:0050662//coenzyme binding	GO:0008152//metabolic process	gi|242047520|ref|XP_002461506.1|/0/hypothetical protein SORBIDRAFT_02g003720 [Sorghum bicolor]
GRMZM2G426917_T01|pacid:20829285	-2.49281	-1.80058	-1.93087	1.56003	-0.38274	K04733|1|2e-45|182|smo:SELMODRAFT_159261|interleukin-1 receptor-associated kinase 4 [EC:2.7.11.1]	GO:0031410//cytoplasmic vesicle	GO:0004672//protein kinase activity;GO:0032559	GO:0006464//cellular protein modification process	gi|300681577|emb|CBI75521.1|/0/receptor kinase, putative, expressed [Triticum aestivum]
GRMZM2G010356_T01|pacid:20844223	-3.81431	-2.16788	-3.6201	1.55945	1.50711	K15797|1|3e-93|341|zma:100037770|(S)-beta-macrocarpene synthase [EC:5.5.1.17];K14181|3|3e-91|334|vvi:100256880|valencene synthase [EC:4.2.3.73];K14174|4|2e-87|321|zma:732751|beta-farnesene synthase [EC:4.2.3.47]	-	GO:0046872//metal ion binding;GO:0003824//catalytic activity	-	gi|219888429|gb|ACL54589.1|/0/unknown [Zea mays]
GRMZM2G094304_T01|pacid:20851557	-0.083027	1.99885	-1.58511	1.55764	-1.32491	-	-	-	-	gi|226509096|ref|NP_001140467.1|/0/uncharacterized protein LOC100272526 [Zea mays]
GRMZM2G417287_T01|pacid:20827802	0.953872	1.31873	1.47885	1.55659	0.105998	-	-	-	-	gi|194697968|gb|ACF83068.1|/1.34324e-07/unknown [Zea mays]
GRMZM2G077036_T01|pacid:20872452	-0.182762	0.053927	0.020971	1.55531	0.362363	-	-	GO:0016741	GO:0006730//one-carbon metabolic process	gi|115460006|ref|NP_001053603.1|/0/Os04g0570800 [Oryza sativa Japonica Group]
GRMZM2G458549_T01|pacid:20866278	-0.468819	1.08245	0.150626	1.55412	-0.509338	K00849|1|0.0|935|zma:100284953|galactokinase [EC:2.7.1.6]	GO:0044424//intracellular part	GO:0016773//phosphotransferase activity, alcohol group as acceptor;GO:0032559	GO:0016310//phosphorylation;GO:0019318//hexose metabolic process	gi|223944047|gb|ACN26107.1|/0/unknown [Zea mays]
GRMZM2G080516_T01|pacid:20872819	-1.84199	-0.841921	-2.52819	1.55393	1.05821	K09286|1|6e-85|313|sbi:SORBI_06g024355|EREBP-like factor;K14517|4|9e-26|117|ath:AT5G47220|ethylene-responsive transcription factor 2	-	-	-	gi|226530617|ref|NP_001142230.1|/8.43583e-101/uncharacterized protein LOC100274398 [Zea mays]
GRMZM5G826321_T01|pacid:20834739	-1.23375	0.212375	-1.79443	1.55355	0.718073	K13258|1|1e-49|195|gmx:547489|2-hydroxyisoflavanone dehydratase [EC:4.2.1.105];K14493|2|5e-32|137|ath:AT5G27320|gibberellin receptor GID1 [EC:3.-.-.-]	GO:0043231//intracellular membrane-bounded organelle	GO:0004871//signal transducer activity;GO:0003824//catalytic activity	-	gi|226502845|ref|NP_001140223.1|/0/uncharacterized protein LOC100272258 [Zea mays]
GRMZM2G107481_T01|pacid:20871241	-0.975738	-0.551702	0.148083	1.55296	-1.33941	K01530|1|0.0|934|osa:4332710|phospholipid-translocating ATPase [EC:3.6.3.1];K14802|2|1e-177|621|osa:4324268|phospholipid-transporting ATPase [EC:3.6.3.1]	GO:0031224//intrinsic to membrane	GO:0042625//ATPase activity, coupled to transmembrane movement of ions;GO:0032559	GO:0009206	gi|308044247|ref|NP_001182991.1|/0/uncharacterized protein LOC100501310 [Zea mays]
GRMZM2G428391_T01|pacid:20867151	-0.63109	0.304845	-0.021842	1.55024	0.429262	K03283|1|0.0|1168|zma:100281806|heat shock 70kDa protein 1/8	-	GO:0032559	GO:0050896//response to stimulus	gi|226500092|ref|NP_001148198.1|/0/heat shock cognate 70 kDa protein 2 [Zea mays]
GRMZM2G009139_T01|pacid:20840283	-1.08795	1.42521	-3.15112	1.54946	3.091	-	-	-	-	gi|242092216|ref|XP_002436598.1|/0/hypothetical protein SORBIDRAFT_10g005390 [Sorghum bicolor]
GRMZM2G165192_T01|pacid:20827211	-0.581337	2.11712	-0.43407	1.54808	1.23991	K13065|1|8e-24|110|aly:ARALYDRAFT_892660|shikimate O-hydroxycinnamoyltransferase [EC:2.3.1.133]	-	GO:0016746//transferase activity, transferring acyl groups	GO:0009628//response to abiotic stimulus	gi|226505850|ref|NP_001151798.1|/0/AER [Zea mays]
GRMZM2G050450_T01|pacid:20883209	-0.80512	0.993312	-0.978773	1.54776	1.08651	K15400|1|1e-55|216|zma:100284056|omega-hydroxypalmitate O-feruloyl transferase [EC:2.3.1.188]	-	GO:0016746//transferase activity, transferring acyl groups	-	gi|242097006|ref|XP_002438993.1|/0/hypothetical protein SORBIDRAFT_10g029610 [Sorghum bicolor]
GRMZM2G087507_T01|pacid:20842396	0.953872	2.15284	2.37505	1.54478	-0.831266	K08243|1|6e-87|319|gmx:547911|6'-deoxychalcone synthase [EC:2.3.1.170];K00002|3|4e-61|233|osa:4338987|alcohol dehydrogenase (NADP+) [EC:1.1.1.2];K00011|4|5e-58|223|ath:AT2G37790|aldehyde reductase [EC:1.1.1.21];K00085|5|2e-43|175|ath:AT2G21260|aldose-6-phosphate reductase (NADPH2) [EC:1.1.1.200]	GO:0043231//intracellular membrane-bounded organelle	GO:0003824//catalytic activity	GO:0008152//metabolic process	gi|363543271|ref|NP_001241851.1|/0/aldose reductase [Zea mays]
GRMZM5G863420_T01|pacid:20822541	-2.66351	-0.974014	-2.05426	1.54113	-0.001191	K13424|1|6e-23|106|zma:100281558|WRKY transcription factor 33	GO:0043231//intracellular membrane-bounded organelle	GO:0003677//DNA binding;GO:0001071//nucleic acid binding transcription factor activity	GO:0010467//gene expression	gi|242088629|ref|XP_002440147.1|/2.28425e-62/hypothetical protein SORBIDRAFT_09g026830 [Sorghum bicolor]
GRMZM2G044498_T01|pacid:20832934	0.36891	1.35032	1.04751	1.5403	1.55087	-	-	-	-	gi|226507066|ref|NP_001149410.1|/1.01253e-08/cylicin-1 [Zea mays]
GRMZM2G098545_T01|pacid:20844088	-0.63109	1.05973	-0.214487	1.53656	0.757449	K14570|1|4e-19|94.4|ota:Ot08g01800|RNA exonuclease 1 [EC:3.1.-.-]	GO:0009534//chloroplast thylakoid	GO:0016787//hydrolase activity	-	gi|226528365|ref|NP_001147667.1|/4.36436e-135/ATP-dependent protease Clp ATPase subunit [Zea mays]
GRMZM2G008607_T01|pacid:20867926	-0.93065	1.1028	0.347392	1.53656	-1.18741	-	GO:0043231//intracellular membrane-bounded organelle	-	-	gi|219887709|gb|ACL54229.1|/0/unknown [Zea mays]
GRMZM2G308503_T01|pacid:20832344	0.892472	2.80541	1.56312	1.53656	1.95009	-	GO:0044464//cell part	-	-	gi|226495741|ref|NP_001144134.1|/1.87456e-38/uncharacterized protein LOC100276983 [Zea mays]
GRMZM2G106479_T01|pacid:20851054	-0.704022	1.05542	0.237802	1.53598	0.135331	-	GO:0044464//cell part	-	-	gi|242053411|ref|XP_002455851.1|/0/hypothetical protein SORBIDRAFT_03g026180 [Sorghum bicolor]
GRMZM2G399136_T01|pacid:20877114	-3.26987	0.99899	-3.73863	1.53459	-0.864669	K09503|1|5e-11|66.6|pop:POPTR_709907|DnaJ homolog subfamily A member 2;K03686|2|1e-08|58.5|smo:SELMODRAFT_133534|molecular chaperone DnaJ;K09519|4|2e-08|58.2|sbi:SORBI_09g002340|DnaJ homolog subfamily B member 13	GO:0043231//intracellular membrane-bounded organelle	GO:0005515//protein binding	GO:0044267//cellular protein metabolic process	gi|226493673|ref|NP_001147752.1|/3.44832e-42/chaperone protein dnaJ 11 [Zea mays]
GRMZM2G386590_T01|pacid:20829993	-0.446666	0.725832	0.063047	1.53281	0.03123	K06630|1|2e-20|98.6|aly:ARALYDRAFT_476998|tyrosine 3-monooxygenase/tryptophan 5-monooxygenase activation protein	GO:0031090//organelle membrane;GO:0043231//intracellular membrane-bounded organelle	GO:0005515//protein binding	GO:0043401//steroid hormone mediated signaling pathway;GO:0048827//phyllome development	gi|242051603|ref|XP_002454947.1|/7.79382e-35/hypothetical protein SORBIDRAFT_03g001960 [Sorghum bicolor]
GRMZM2G478568_T01|pacid:20862122	0.109151	2.1028	4.46271	1.53281	3.73254	K05953|1|4e-131|466|sbi:SORBI_02g043670|nicotianamine synthase [EC:2.5.1.43]	-	GO:0016765//transferase activity, transferring alkyl or aryl (other than methyl) groups	GO:0018130;GO:0000041//transition metal ion transport	gi|20387260|dbj|BAB91326.1|/1.70303e-147/nicotianamine synthase 3 [Zea mays]
GRMZM2G411691_T01|pacid:20871858	0.301796	2.74573	0.840655	1.53281	-0.383807	-	-	-	-	gi|242080695|ref|XP_002445116.1|/1.05526e-73/hypothetical protein SORBIDRAFT_07g004360 [Sorghum bicolor]
AC226235.2_FGT003|pacid:20825690	1.53241	2.48696	1.66223	1.53161	1.65416	-	-	-	-	gi|212722862|ref|NP_001131157.1|/6.81268e-112/uncharacterized protein LOC100192465 [Zea mays]
AC209784.3_FGT007|pacid:20825441	0.380137	1.9342	3.3833	1.5314	3.12002	K03283|1|0.0|1129|sbi:SORBI_03g039360|heat shock 70kDa protein 1/8	-	GO:0016628//oxidoreductase activity, acting on the CH-CH group of donors, NAD or NADP as acceptor;GO:0032559	GO:0008152//metabolic process;GO:0050896//response to stimulus	gi|242054931|ref|XP_002456611.1|/0/hypothetical protein SORBIDRAFT_03g039360 [Sorghum bicolor]
GRMZM2G084149_T01|pacid:20869321	-0.447058	0.509153	-0.106037	1.52953	-0.047232	-	GO:0031410//cytoplasmic vesicle	-	-	gi|226508398|ref|NP_001141232.1|/0/uncharacterized protein LOC100273319 precursor [Zea mays]
GRMZM2G165867_T01|pacid:20869477	-9.52091	-9.52091	-9.52091	1.52829	-0.509338	-	-	-	-	gi|226493852|ref|NP_001141651.1|/5.96559e-117/uncharacterized protein LOC100273776 [Zea mays]
GRMZM2G092101_T01|pacid:20860254	-1.29767	-0.448609	-1.30815	1.52829	0.927623	K10457|1|1e-06|53.9|smo:SELMODRAFT_3894|kelch-like protein 20	-	-	-	gi|293336349|ref|NP_001168521.1|/0/uncharacterized protein LOC100382301 [Zea mays]
GRMZM2G031620_T01|pacid:20820302	-0.120128	2.15284	0.904158	1.52829	1.00162	-	-	-	-	-
AC213654.3_FGT003|pacid:20829107	-0.046128	2.5263	-0.173845	1.52829	1.14601	-	-	-	-	gi|226496205|ref|NP_001144917.1|/5.06644e-54/uncharacterized protein LOC100278035 [Zea mays]
AC234165.1_FGT002|pacid:20825669	-1.85827	0.663646	-3.03785	1.52752	0.502556	-	-	-	-	gi|226494091|ref|NP_001147089.1|/5.18467e-70/lipoprotein [Zea mays]
GRMZM2G402631_T01|pacid:20863964	-5.64901	-2.14571	-2.53162	1.52344	0.071661	-	-	-	-	gi|162462963|ref|NP_001105702.1|/1.11155e-88/pathogenesis related protein-5 precursor [Zea mays]
GRMZM2G050556_T01|pacid:20867298	0.621297	0.571732	0.591135	1.51949	1.15809	-	GO:0030117//membrane coat;GO:0043231//intracellular membrane-bounded organelle	GO:0035091//phosphatidylinositol binding;GO:0005515//protein binding	GO:0006901//vesicle coating	gi|226503131|ref|NP_001151341.1|/0/clathrin assembly protein [Zea mays]
GRMZM2G115422_T01|pacid:20851738	-1.68554	0.988371	-2.27423	1.51658	0.195206	K13065|1|2e-23|108|sbi:SORBI_06g021640|shikimate O-hydroxycinnamoyltransferase [EC:2.3.1.133]	-	GO:0016746//transferase activity, transferring acyl groups	GO:0009628//response to abiotic stimulus	gi|242055011|ref|XP_002456651.1|/0/hypothetical protein SORBIDRAFT_03g040180 [Sorghum bicolor]
GRMZM2G472266_T01|pacid:20865324	-1.01296	-0.261179	-1.50559	1.5158	0.108791	-	-	-	-	gi|226506118|ref|NP_001142370.1|/3.09906e-55/uncharacterized protein LOC100274542 [Zea mays]
GRMZM2G104538_T01|pacid:20842787	1.04133	2.22479	0.785513	1.5158	1.39755	K15892|1|3e-43|174|osa:4327435|farnesol kinase [EC:2.7.1.-]	GO:0009941//chloroplast envelope;GO:0031224//intrinsic to membrane	GO:0016301//kinase activity	GO:0006796//phosphate-containing compound metabolic process;GO:0042360//vitamin E metabolic process	gi|162464255|ref|NP_001105847.1|/2.25549e-101/probable phytol kinase, chloroplastic precursor [Zea mays]
GRMZM2G089750_T01|pacid:20834454	-0.505559	0.256347	-0.574383	1.51009	-1.38381	-	-	-	-	gi|212721104|ref|NP_001131699.1|/7.80651e-135/uncharacterized protein LOC100193060 [Zea mays]
GRMZM2G019353_T01|pacid:20837118	-0.281756	2.21353	-0.596956	1.50978	0.409362	-	-	-	-	gi|226530846|ref|NP_001145630.1|/5.49558e-22/uncharacterized protein LOC100279117 [Zea mays]
GRMZM2G119864_T01|pacid:20829424	0.846957	0.455911	3.22609	1.50681	0.438195	K01051|1|0.0|764|sbi:SORBI_03g012820|pectinesterase [EC:3.1.1.11]	GO:0030312//external encapsulating structure;GO:0031410//cytoplasmic vesicle	GO:0030234//enzyme regulator activity;GO:0004091//carboxylesterase activity	GO:0071555//cell wall organization	gi|242057207|ref|XP_002457749.1|/0/hypothetical protein SORBIDRAFT_03g012820 [Sorghum bicolor]
GRMZM2G085320_T01|pacid:20882541	3.19091	3.47477	3.58019	1.50681	1.43819	K14535|1|5e-33|140|ath:AT5G60340|transcription initiation factor TFIID subunit 9 / adenylate kinase [EC:2.7.4.3]	GO:0043231//intracellular membrane-bounded organelle	GO:0003824//catalytic activity	-	gi|293333628|ref|NP_001168235.1|/1.48099e-84/uncharacterized protein LOC100381995 [Zea mays]
GRMZM2G125747_T01|pacid:20852385	-11.103	-11.103	-11.103	1.50601	0.241983	-	-	-	-	gi|195657287|gb|ACG48111.1|/4.26793e-22/hypothetical protein [Zea mays]
AC193499.3_FGT004|pacid:20844773	-8.83455	-8.83455	-8.83455	1.50125	0.462648	-	-	-	-	-
GRMZM2G113060_T01|pacid:20840897	0.755933	1.88981	0.152188	1.50125	1.46265	K09286|1|5e-51|200|sbi:SORBI_04g027660|EREBP-like factor	-	-	-	gi|226531922|ref|NP_001141968.1|/7.33133e-135/uncharacterized protein LOC100274117 [Zea mays]
GRMZM2G114036_T01|pacid:20868554	0.776995	3.19754	0.73715	1.50125	0.697113	-	-	-	-	gi|242038739|ref|XP_002466764.1|/3.17476e-127/hypothetical protein SORBIDRAFT_01g013760 [Sorghum bicolor]
GRMZM5G899308_T01|pacid:20882610	0.296265	0.683717	0.258266	1.49777	1.04963	-	-	-	-	gi|293336776|ref|NP_001170205.1|/1.09529e-54/uncharacterized protein LOC100384155 [Zea mays]
GRMZM2G337190_T01|pacid:20869023	-0.216053	0.237731	-0.869839	1.49474	1.29802	-	-	-	-	-
GRMZM2G126957_T02|pacid:20872234	2.06935	2.38457	2.43759	1.49474	-0.509338	K01883|1|8e-52|157|osa:4347821|cysteinyl-tRNA synthetase [EC:6.1.1.16]	GO:0005667//transcription factor complex	GO:0003676//nucleic acid binding;GO:0001071//nucleic acid binding transcription factor activity;GO:0004812//aminoacyl-tRNA ligase activity;GO:0032559	GO:0006418//tRNA aminoacylation for protein translation;GO:0006351//transcription, DNA-dependent	gi|293334393|ref|NP_001169895.1|/1.08322e-131/uncharacterized protein LOC100383789 [Zea mays]
GRMZM2G170307_T01|pacid:20826964	-1.71648	0.182189	-1.07247	1.49377	0.49893	K09506|1|2e-12|72.0|zma:100383616|DnaJ homolog subfamily A member 5;K09517|2|3e-12|71.2|bdi:100836952|DnaJ homolog subfamily B member 11;K09510|3|6e-12|70.5|bdi:100832977|DnaJ homolog subfamily B member 4	GO:0043231//intracellular membrane-bounded organelle	GO:0005515//protein binding	GO:0044267//cellular protein metabolic process;GO:0050896//response to stimulus	gi|242056797|ref|XP_002457544.1|/3.17702e-66/hypothetical protein SORBIDRAFT_03g009120 [Sorghum bicolor]
GRMZM2G181135_T01|pacid:20828545	-2.33301	-2.82794	-1.46073	1.49195	0.803099	K14548|1|3e-102|370|rcu:RCOM_0962120|U3 small nucleolar RNA-associated protein 4	GO:0031410//cytoplasmic vesicle	GO:0016829//lyase activity	-	gi|238010712|gb|ACR36391.1|/0/unknown [Zea mays]
GRMZM2G014695_T03|pacid:20848115	-8.08297	-8.08297	-3.5454	1.49105	-3.44794	-	-	-	-	gi|212722220|ref|NP_001131185.1|/1.81619e-40/uncharacterized protein LOC100192493 [Zea mays]
GRMZM2G162396_T01|pacid:20835272	-2.56969	-0.186295	-1.22348	1.49105	0.721988	-	-	-	-	gi|242044514|ref|XP_002460128.1|/9.41457e-26/hypothetical protein SORBIDRAFT_02g023110 [Sorghum bicolor]
GRMZM2G152179_T01|pacid:20833844	-2.40602	0.248398	-1.20117	1.49032	0.978763	K11821|1|1e-47|189|ath:AT1G74100|desulfoglucosinolate sulfotransferase A/B/C [EC:2.8.2.-]	-	GO:0016782//transferase activity, transferring sulfur-containing groups	-	gi|226493285|ref|NP_001146492.1|/1.86389e-171/uncharacterized protein LOC100280082 [Zea mays]
GRMZM2G024571_T01|pacid:20837215	-6.51626	-6.51626	-6.51626	1.48974	0.236089	-	-	-	-	gi|242041745|ref|XP_002468267.1|/0/hypothetical protein SORBIDRAFT_01g042710 [Sorghum bicolor]
GRMZM2G165217_T01|pacid:20836086	-3.13359	-3.07212	-9.07757	1.48974	-0.426876	K04554|1|2e-52|205|zma:100193789|ubiquitin-conjugating enzyme E2 J2 [EC:6.3.2.19]	-	GO:0019787//small conjugating protein ligase activity	GO:0019941//modification-dependent protein catabolic process;GO:0032446//protein modification by small protein conjugation	gi|212723886|ref|NP_001132346.1|/2.07873e-51/uncharacterized protein LOC100193789 [Zea mays]
GRMZM2G048200_T01|pacid:20852781	0.451372	1.05716	0.212624	1.48974	0.632018	K01206|1|4e-56|217|ath:AT1G67830|alpha-L-fucosidase [EC:3.2.1.51];K00514|3|1e-20|100|rcu:RCOM_1428040|zeta-carotene desaturase [EC:1.3.5.6]	GO:0043231//intracellular membrane-bounded organelle	GO:0016787//hydrolase activity	GO:0044238//primary metabolic process	gi|242089627|ref|XP_002440646.1|/0/hypothetical protein SORBIDRAFT_09g004550 [Sorghum bicolor]
GRMZM2G341405_T04|pacid:20842211	1.3018	0.948224	1.99985	1.487	1.26005	K01507|1|1e-134|267|sbi:SORBI_04g005710|inorganic pyrophosphatase [EC:3.6.1.1]	GO:0016021//integral to membrane;GO:0031410//cytoplasmic vesicle	GO:0016628//oxidoreductase activity, acting on the CH-CH group of donors, NAD or NADP as acceptor;GO:0046872//metal ion binding;GO:0016462//pyrophosphatase activity;GO:0015405	GO:0006818//hydrogen transport;GO:0006570//tyrosine metabolic process	gi|242064260|ref|XP_002453419.1|/1.16936e-133/hypothetical protein SORBIDRAFT_04g005710 [Sorghum bicolor]
GRMZM2G300924_T01|pacid:20854997	0.538835	2.35032	-1.89631	1.487	-1.06188	K09286|1|1e-32|140|ath:AT4G28140|EREBP-like factor	-	-	-	gi|242065890|ref|XP_002454234.1|/8.12873e-129/hypothetical protein SORBIDRAFT_04g027180 [Sorghum bicolor]
GRMZM2G023791_T01|pacid:20865388	-0.464353	0.590715	-0.183431	1.48515	0.74411	-	-	-	-	gi|195637850|gb|ACG38393.1|/2.02227e-80/hypothetical protein [Zea mays]
GRMZM2G037614_T01|pacid:20841974	-1.22446	1.09687	-2.44811	1.48484	-0.180715	K00167|1|8e-180|628|zma:100273293|2-oxoisovalerate dehydrogenase E1 component, beta subunit [EC:1.2.4.4]	GO:0043231//intracellular membrane-bounded organelle	GO:0016624//oxidoreductase activity, acting on the aldehyde or oxo group of donors, disulfide as acceptor;GO:0004738//pyruvate dehydrogenase activity	GO:0008152//metabolic process	gi|226505504|ref|NP_001141206.1|/9.09124e-179/uncharacterized protein LOC100273293 [Zea mays]
GRMZM2G116803_T01|pacid:20839325	-0.256345	0.965585	0.304969	1.48464	0.025872	-	-	GO:0005515//protein binding	GO:0006915//apoptotic process;GO:0006952//defense response;GO:0043068//positive regulation of programmed cell death;GO:0009642//response to light intensity;GO:0003006//developmental process involved in reproduction;GO:0000302//response to reactive oxygen species	gi|222622557|gb|EEE56689.1|/4.74826e-45/hypothetical protein OsJ_06145 [Oryza sativa Japonica Group]
GRMZM2G322953_T01|pacid:20849994	-4.04613	-1.98466	-3.02184	1.48409	-1.60245	K03841|1|1e-32|138|zma:100284739|fructose-1,6-bisphosphatase I [EC:3.1.3.11]	GO:0044424//intracellular part	GO:0016628//oxidoreductase activity, acting on the CH-CH group of donors, NAD or NADP as acceptor;GO:0019203//carbohydrate phosphatase activity;GO:0043169//cation binding	GO:0005975//carbohydrate metabolic process	gi|226504302|ref|NP_001151106.1|/1.45068e-31/fructose-1,6-bisphosphatase, cytosolic [Zea mays]
GRMZM2G004349_T01|pacid:20821809	0.538835	1.50719	0.785513	1.48409	0.982515	K00861|1|3e-14|78.2|vcn:VOLCADRAFT_103251|riboflavin kinase [EC:2.7.1.26]	-	-	-	-
GRMZM2G061396_T01|pacid:20853463	-1.7242	1.65919	0.065621	1.48409	1.02982	-	GO:0043231//intracellular membrane-bounded organelle	-	-	gi|226494161|ref|NP_001151140.1|/3.57371e-76/LOC100284773 [Zea mays]
GRMZM2G103972_T01|pacid:20835820	-3.74657	-1.87775	-3.13732	1.48162	2.00454	K00770|1|0.0|776|gmx:100797597|1,4-beta-D-xylan synthase [EC:2.4.2.24]	GO:0043231//intracellular membrane-bounded organelle;GO:0031224//intrinsic to membrane	GO:0016759//cellulose synthase activity	GO:0045229//external encapsulating structure organization;GO:0009250//glucan biosynthetic process	gi|242050504|ref|XP_002462996.1|/0/hypothetical protein SORBIDRAFT_02g035980 [Sorghum bicolor]
GRMZM2G393349_T01|pacid:20834325	-0.046128	1.49311	-0.655714	1.48148	0.53019	K11982|1|1e-06|52.4|vvi:100262515|E3 ubiquitin-protein ligase RNF115/126 [EC:6.3.2.19];K15692|2|2e-06|51.6|sbi:SORBI_06g034040|E3 ubiquitin-protein ligase RNF13 [EC:6.3.2.19];K13148|4|8e-06|49.7|vvi:100261060|integrator complex subunit 11 [EC:3.1.27.-]	-	GO:0046872//metal ion binding	-	gi|226490827|ref|NP_001150857.1|/1.12465e-52/protein binding protein [Zea mays]
GRMZM2G122072_T01|pacid:20828320	-2.13494	-2.02838	-2.15719	1.48074	0.01516	K13263|1|8e-75|280|gmx:100101902|isoflavone 7-O-glucosyltransferase [EC:2.4.1.170];K08237|2|5e-74|278|vvi:100246482|hydroquinone glucosyltransferase [EC:2.4.1.218]	-	GO:0016757//transferase activity, transferring glycosyl groups	-	gi|226496551|ref|NP_001142382.1|/0/uncharacterized protein LOC100274555 [Zea mays]
GRMZM2G055641_T01|pacid:20853197	-10.1282	-10.1282	-5.37939	1.48018	0.241635	-	-	-	-	gi|226505622|ref|NP_001145580.1|/1.33593e-85/uncharacterized protein LOC100279051 [Zea mays]
GRMZM2G122543_T01|pacid:20867608	-0.101837	1.00437	-0.147373	1.47923	1.10805	-	-	GO:0016763//transferase activity, transferring pentosyl groups	-	gi|242036425|ref|XP_002465607.1|/0/hypothetical protein SORBIDRAFT_01g042000 [Sorghum bicolor]
GRMZM2G094523_T01|pacid:20829349	-0.493587	1.86333	1.87862	1.47767	-1.50934	-	GO:0031410//cytoplasmic vesicle	-	GO:0007047	gi|357129417|ref|XP_003566358.1|/7.97505e-117/PREDICTED: expansin-A8-like [Brachypodium distachyon]
GRMZM2G001639_T01|pacid:20834018	-1.15607	0.831738	-0.72493	1.47702	0.281067	-	-	-	-	gi|212720809|ref|NP_001132379.1|/1.60135e-154/uncharacterized protein LOC100193825 [Zea mays]
GRMZM2G336975_T01|pacid:20843810	-1.30247	-0.856337	-1.59013	1.47287	-0.083854	-	-	-	-	gi|293336992|ref|NP_001168762.1|/2.17438e-68/uncharacterized protein LOC100382559 [Zea mays]
GRMZM2G080567_T01|pacid:20834348	-1.03153	0.874162	-0.431997	1.47242	0.496762	-	GO:0031410//cytoplasmic vesicle	-	-	gi|226495455|ref|NP_001143771.1|/3.31019e-44/uncharacterized protein LOC100276535 [Zea mays]
GRMZM2G301485_T01|pacid:20872911	0.165376	1.35237	1.25379	1.47223	2.28713	-	GO:0043231//intracellular membrane-bounded organelle	GO:0003677//DNA binding;GO:0001071//nucleic acid binding transcription factor activity	GO:0006351//transcription, DNA-dependent;GO:0050896//response to stimulus	gi|242074028|ref|XP_002446950.1|/3.08258e-74/hypothetical protein SORBIDRAFT_06g025710 [Sorghum bicolor]
GRMZM2G154958_T01|pacid:20826203	0.392445	1.90184	0.730231	1.47223	0.816382	K14209|1|4e-08|58.5|ppp:PHYPADRAFT_144039|solute carrier family 36 (proton-coupled amino acid transporter);K13946|2|4e-07|55.1|smo:SELMODRAFT_176094|auxin influx carrier (AUX1 LAX family);K15015|3|1e-06|53.5|cre:CHLREDRAFT_196429|solute carrier family 32 (vesicular inhibitory amino acid transporter)	GO:0031224//intrinsic to membrane	GO:0022804	GO:0015837//amine transport	gi|242059295|ref|XP_002458793.1|/0/hypothetical protein SORBIDRAFT_03g040380 [Sorghum bicolor]
GRMZM2G102770_T01|pacid:20830822	-0.153043	2.06596	0.492732	1.47029	0.791832	-	-	-	-	gi|226528126|ref|NP_001142654.1|/8.1023e-09/uncharacterized protein LOC100274939 precursor [Zea mays]
GRMZM2G387360_T01|pacid:20877874	-5.42117	-3.55235	-11.5719	1.46895	-0.598975	-	GO:0031410//cytoplasmic vesicle	GO:0005488//binding	GO:0051234//establishment of localization;GO:0010876//lipid localization	gi|226494107|ref|NP_001148419.1|/1.58901e-25/nonspecific lipid-transfer protein precursor [Zea mays]
GRMZM2G008290_T01|pacid:20864522	-0.26852	0.637971	0.585841	1.46617	1.99316	-	-	-	-	gi|195616934|gb|ACG30297.1|/9.31835e-49/metal ion binding protein [Zea mays]
GRMZM2G125266_T01|pacid:20869601	0.50136	1.09626	0.563121	1.46172	0.504468	-	-	-	-	gi|226507896|ref|NP_001149828.1|/1.11451e-143/mu-crystallin [Zea mays]
GRMZM2G126386_T01|pacid:20828700	0.094735	1.94911	0.184609	1.46172	0.375185	K02717|1|2e-10|65.5|gmx:100305918|photosystem II oxygen-evolving enhancer protein 2	GO:0009523//photosystem II	GO:0046872//metal ion binding	GO:0044237//cellular metabolic process	gi|259490126|ref|NP_001159068.1|/1.87124e-116/uncharacterized protein LOC100304114 [Zea mays]
AC214360.3_FGT001|pacid:20825698	-2.30916	-1.12484	-1.56728	1.46135	0.879158	K04121|1|0.0|1539|zma:100279558|ent-kaurene synthase [EC:4.2.3.19];K14038|2|0.0|755|osa:4329728|ent-pimara-8(14),15-diene synthase [EC:4.2.3.30];K14044|3|0.0|750|osa:4350502|stemar-13-ene synthase [EC:4.2.3.33]	GO:0043231//intracellular membrane-bounded organelle	GO:0010333//terpene synthase activity	GO:0016101//diterpenoid metabolic process	gi|226532520|ref|NP_001146027.1|/0/uncharacterized protein LOC100279558 [Zea mays]
GRMZM2G181507_T01|pacid:20879709	0.420998	1.46703	0.475658	1.45937	1.09669	-	-	-	-	gi|242062602|ref|XP_002452590.1|/0/hypothetical protein SORBIDRAFT_04g028620 [Sorghum bicolor]
AC214534.3_FGT010|pacid:20828275	0.020987	0.944949	-0.244234	1.4579	0.77077	K15078|1|8e-72|269|vvi:100250139|structure-specific endonuclease subunit SLX1 [EC:3.6.1.-];K15271|2|8e-59|226|rcu:RCOM_1095670|ATP-dependent DNA helicase HFM1/MER3 [EC:3.6.4.12]	-	-	-	gi|242059647|ref|XP_002458969.1|/0/hypothetical protein SORBIDRAFT_03g043550 [Sorghum bicolor]
GRMZM2G109126_T01|pacid:20865340	-1.52006	0.12637	-0.758807	1.45691	0.717171	-	-	-	-	gi|238005644|gb|ACR33857.1|/1.97674e-45/unknown [Zea mays]
GRMZM2G021406_T01|pacid:20821916	0.127766	1.75111	0.752782	1.45492	1.35643	K06966|1|5e-94|343|osa:4327684|	-	-	-	-
GRMZM2G342685_T01|pacid:20862344	-1.77919	-0.28332	-0.660575	1.45487	1.40923	-	GO:0009941//chloroplast envelope	GO:0046872//metal ion binding;GO:0016702//oxidoreductase activity, acting on single donors with incorporation of molecular oxygen, incorporation of two atoms of oxygen	GO:0051707//response to other organism;GO:0006631//fatty acid metabolic process;GO:0009725//response to hormone stimulus;GO:0009414//response to water deprivation;GO:0006970//response to osmotic stress	gi|226501910|ref|NP_001151906.1|/6.0655e-123/caleosin [Zea mays]
GRMZM5G827496_T01|pacid:20824852	0.251954	2.58046	1.28583	1.45382	1.57115	K14638|1|1e-108|392|mtr:MTR_4g015080|solute carrier family 15 (peptide/histidine transporter), member 3/4	-	-	-	gi|226494520|ref|NP_001142266.1|/0/uncharacterized protein LOC100274435 [Zea mays]
GRMZM5G841920_T01|pacid:20821357	-10.4257	-10.4257	-10.4257	1.45167	-0.031291	-	-	-	-	gi|212721768|ref|NP_001132256.1|/2.67613e-32/uncharacterized protein LOC100193692 [Zea mays]
GRMZM2G139018_T02|pacid:20850381	0.456373	0.130816	0.785513	1.45167	1.84821	-	-	-	-	gi|125573493|gb|EAZ15008.1|/3.64967e-95/hypothetical protein OsJ_04950 [Oryza sativa Japonica Group]
GRMZM2G001035_T01|pacid:20873885	2.56858	0.47477	3.30009	1.45167	2.24555	-	GO:0043231//intracellular membrane-bounded organelle	-	GO:0009723//response to ethylene stimulus;GO:0071241//cellular response to inorganic substance	gi|293334165|ref|NP_001169225.1|/4.90607e-73/uncharacterized protein LOC100383083 [Zea mays]
AC203985.4_FGT001|pacid:20872679	2.4133	2.1028	3.02255	1.45167	-0.924375	K13783|1|0.0|961|zma:100281074|MFS transporter, OPA family, solute carrier family 37 (glycerol-3-phosphate transporter), member 1/2	GO:0043231//intracellular membrane-bounded organelle	-	GO:0006810//transport	gi|226497880|ref|NP_001147465.1|/0/glycerol 3-phosphate permease [Zea mays]
GRMZM2G025429_T01|pacid:20821847	1.53883	3.01534	0.563121	1.45167	1.66059	K10760|1|8e-101|366|sbi:SORBI_09g027683|adenylate isopentenyltransferase (cytokinin synthase)	-	-	-	-
GRMZM2G362413_T01|pacid:20846658	-1.04613	3.33727	0.785513	1.45167	1.07563	-	-	GO:0016811//hydrolase activity, acting on carbon-nitrogen (but not peptide) bonds, in linear amides	GO:0046496//nicotinamide nucleotide metabolic process	gi|242076544|ref|XP_002448208.1|/2.88173e-99/hypothetical protein SORBIDRAFT_06g023110 [Sorghum bicolor]
GRMZM2G373554_T01|pacid:20843525	-3.60684	-1.34374	-1.65656	1.44945	0.762837	-	-	-	-	gi|226507130|ref|NP_001143283.1|/8.23483e-41/uncharacterized protein LOC100275817 [Zea mays]
GRMZM2G048952_T01|pacid:20876542	0.034043	1.80492	1.18873	1.44792	1.11627	-	-	-	-	gi|195609922|gb|ACG26791.1|/2.29452e-24/hypothetical protein [Zea mays]
GRMZM5G844894_T01|pacid:20828853	-2.36806	-8.5851	-1.6068	1.4429	1.86917	-	-	-	-	gi|226532448|ref|NP_001147380.1|/7.6174e-106/plant-specific domain TIGR01627 family protein [Zea mays]
GRMZM2G089713_T02|pacid:20838251	-1.42464	1.50472	-0.021842	1.44155	1.15654	K00695|1|0.0|1559|zma:542365|sucrose synthase [EC:2.4.1.13]	GO:0043231//intracellular membrane-bounded organelle	GO:0035251//UDP-glucosyltransferase activity	GO:0005984//disaccharide metabolic process	gi|162460741|ref|NP_001105411.1|/0/sucrose synthase 1 [Zea mays]
GRMZM2G178886_T01|pacid:20851531	-1.37122	0.332196	-2.64528	1.44012	-0.567441	K03676|1|2e-07|55.8|bdi:100821530|glutaredoxin 3	-	-	-	gi|226529980|ref|NP_001147444.1|/7.64353e-37/LOC100281053 [Zea mays]
GRMZM2G120940_T01|pacid:20874107	-0.418096	2.0637	-1.67392	1.4397	1.49884	-	GO:0043231//intracellular membrane-bounded organelle	-	-	gi|226495393|ref|NP_001144795.1|/2.82985e-32/uncharacterized protein LOC100277867 [Zea mays]
GRMZM2G413044_T01|pacid:20833475	0.74152	2.66723	1.2855	1.43916	0.278309	K08235|1|9e-171|598|zma:100285520|xyloglucan:xyloglucosyl transferase [EC:2.4.1.207]	GO:0005576//extracellular region;GO:0031410//cytoplasmic vesicle;GO:0030312//external encapsulating structure	GO:0016798//hydrolase activity, acting on glycosyl bonds;GO:0016758//transferase activity, transferring hexosyl groups	GO:0044042//glucan metabolic process	gi|226529141|ref|NP_001151883.1|/1.00584e-169/LOC100285520 precursor [Zea mays]
GRMZM2G172506_T01|pacid:20870744	0.183354	0.549675	0.24946	1.43804	0.817556	-	-	GO:0060089	GO:0009314//response to radiation;GO:0023052//signaling	gi|125544841|gb|EAY90980.1|/0/hypothetical protein OsI_12589 [Oryza sativa Indica Group]
AC213521.3_FGT005|pacid:20864552	0.214739	1.38079	0.478363	1.43623	0.480881	K02492|1|0.0|846|zma:100193466|glutamyl-tRNA reductase [EC:1.2.1.70]	GO:0009536//plastid	GO:0016620//oxidoreductase activity, acting on the aldehyde or oxo group of donors, NAD or NADP as acceptor;GO:0016616//oxidoreductase activity, acting on the CH-OH group of donors, NAD or NADP as acceptor;GO:0000166//nucleotide binding	GO:0006779//porphyrin-containing compound biosynthetic process	gi|212720769|ref|NP_001132054.1|/0/uncharacterized protein LOC100193466 [Zea mays]
GRMZM2G314955_T03|pacid:20842284	0.110274	1.47777	0.18314	1.43455	0.36413	-	-	-	-	gi|226497086|ref|NP_001145906.1|/1.7847e-109/uncharacterized protein LOC100279424 [Zea mays]
GRMZM2G089767_T01|pacid:20846997	-0.399765	1.37442	0.993755	1.43446	0.927102	K00856|1|6e-164|575|sbi:SORBI_06g022730|adenosine kinase [EC:2.7.1.20]	GO:0031410//cytoplasmic vesicle	GO:0019206//nucleoside kinase activity	GO:0043101//purine-containing compound salvage;GO:0006796//phosphate-containing compound metabolic process	gi|242076512|ref|XP_002448192.1|/6.95244e-163/hypothetical protein SORBIDRAFT_06g022730 [Sorghum bicolor]
GRMZM2G015542_T01|pacid:20841282	-0.914883	-1.05505	-0.459963	1.43281	-0.793131	K16085|1|1e-102|372|osa:4335091|cytochrome P450, family 99, subfamily A, polypeptide 3 (9beta-pimara-7,15-diene oxidase) [EC:1.14.13.144];K13267|2|3e-101|368|gmx:100814284|cytochrome P450, family 71, subfamily D, polypeptide 9 (flavonoid 6-hydroxylase) [EC:1.14.13.-];K16083|3|4e-97|354|osa:4329725|cytochrome P450, family 71, subfamily Z, polypeptide 6 (ent-isokaurene C2-hydroxylase) [EC:1.14.13.1…	GO:0031410//cytoplasmic vesicle	GO:0016491//oxidoreductase activity;GO:0005506//iron ion binding	GO:0008152//metabolic process	gi|226492195|ref|NP_001146497.1|/0/uncharacterized protein LOC100280087 [Zea mays]
GRMZM2G154752_T01|pacid:20835484	-0.26852	2.06596	0.81466	1.43281	-1.4098	K16084|1|8e-119|426|osa:4329723|cytochrome P450, family 76, subfamily M, polypeptide 7 (ent-cassa-12,15-diene 11-hydroxylase) [EC:1.14.13.145];K00517|2|2e-98|358|osa:4348172|[EC:1.14.-.-];K05280|4|2e-78|291|sbi:SORBI_04g024710|flavonoid 3'-monooxygenase [EC:1.14.13.21]	GO:0031410//cytoplasmic vesicle	GO:0016491//oxidoreductase activity;GO:0005506//iron ion binding	GO:0006091//generation of precursor metabolites and energy	gi|226509708|ref|NP_001141409.1|/0/uncharacterized protein LOC100273519 [Zea mays]
GRMZM2G171078_T02|pacid:20822113	-0.531555	2.25238	2.1557	1.43281	1.49066	K00430|1|4e-161|439|zma:100383495|peroxidase [EC:1.11.1.7]	-	GO:0005506//iron ion binding;GO:0003824//catalytic activity;GO:0016209//antioxidant activity	GO:0008152//metabolic process;GO:0006950//response to stress	gi|293335607|ref|NP_001169614.1|/4.53446e-160/uncharacterized protein LOC100383495 precursor [Zea mays]
GRMZM2G103773_T01|pacid:20864334	-0.339859	0.99623	0.684427	1.43081	1.93622	K12640|1|0.0|878|zma:100193331|cytochrome P450, family 85, subfamily A, polypeptide 2 (brassinosteroid-6-oxidase 2) [EC:1.14.-.-]	GO:0044464//cell part	GO:0016491//oxidoreductase activity;GO:0005506//iron ion binding	GO:0048878//chemical homeostasis;GO:0032501//multicellular organismal process;GO:0009646//response to absence of light;GO:0000226//microtubule cytoskeleton organization;GO:0006091//generation of precursor metabolites and energy	gi|212722616|ref|NP_001131939.1|/0/uncharacterized protein LOC100193331 precursor [Zea mays]
GRMZM2G149576_T01|pacid:20865095	-1.33744	0.21286	-0.844338	1.42869	0.597345	-	GO:0043231//intracellular membrane-bounded organelle;GO:0031224//intrinsic to membrane	-	-	gi|293331891|ref|NP_001168709.1|/0/uncharacterized protein LOC100382501 [Zea mays]
GRMZM2G165931_T01|pacid:20856550	-0.599871	0.111263	-0.413032	1.42854	-0.246304	K12446|1|0.0|1479|sbi:SORBI_04g003250|L-arabinokinase [EC:2.7.1.46]	GO:0044424//intracellular part	GO:0016773//phosphotransferase activity, alcohol group as acceptor;GO:0032559	GO:0019321//pentose metabolic process;GO:0010467//gene expression;GO:0006796//phosphate-containing compound metabolic process	gi|242063992|ref|XP_002453285.1|/0/hypothetical protein SORBIDRAFT_04g003250 [Sorghum bicolor]
GRMZM2G391815_T01|pacid:20866926	-2.45154	-1.01393	-1.65992	1.4267	-1.15193	K12843|1|2e-49|196|vvi:100248403|U4/U6 small nuclear ribonucleoprotein PRP3;K05681|3|8e-45|181|cme:CMS467C|ATP-binding cassette, subfamily G (WHITE), member 2	GO:0044464//cell part	GO:0017111//nucleoside-triphosphatase activity;GO:0032559	GO:0009207	gi|242037311|ref|XP_002466050.1|/0/hypothetical protein SORBIDRAFT_01g000220 [Sorghum bicolor]
GRMZM2G018678_T01|pacid:20869849	-0.077155	0.526839	0.511032	1.42634	0.670783	K02116|1|2e-06|52.8|smo:SELMODRAFT_128521|ATP synthase protein I	GO:0043231//intracellular membrane-bounded organelle	-	-	gi|194696978|gb|ACF82573.1|/3.46834e-171/unknown [Zea mays]
GRMZM2G091837_T01|pacid:20835779	-2.35425	-0.456283	-1.91493	1.42623	0.18254	-	GO:0043231//intracellular membrane-bounded organelle	-	GO:0006787;GO:0044257//cellular protein catabolic process	gi|195611290|gb|ACG27475.1|/3.31148e-124/senescence-inducible chloroplast stay-green protein 1 [Zea mays]
GRMZM2G050971_T01|pacid:20839275	-0.120128	1.05096	-0.095842	1.4252	-0.661341	K13628|1|2e-79|294|zma:100283300|iron-sulfur cluster assembly protein	GO:0009532//plastid stroma	GO:0051540	GO:0031163	gi|195611042|gb|ACG27351.1|/3.41988e-79/iron-sulfur assembly protein IscA [Zea mays]
AC199541.4_FGT001|pacid:20870310	-0.762335	1.65501	0.935723	1.42287	0.897837	K13691|1|5e-126|449|sbi:SORBI_02g030020|pathogen-inducible salicylic acid glucosyltransferase [EC:2.4.1.-]	-	GO:0016757//transferase activity, transferring glycosyl groups	-	gi|226528232|ref|NP_001147458.1|/0/LOC100281067 [Zea mays]
GRMZM2G180947_T01|pacid:20849068	-0.692491	2.20296	-0.668205	1.42223	0.397553	K08065|1|1e-50|199|gmx:100813169|nuclear transcription Y subunit beta;K02326|4|5e-08|57.4|smo:SELMODRAFT_115079|DNA polymerase epsilon subunit 3 [EC:2.7.7.7]	GO:0043231//intracellular membrane-bounded organelle	GO:0003677//DNA binding	GO:0006351//transcription, DNA-dependent	gi|242050838|ref|XP_002463163.1|/6.12858e-73/hypothetical protein SORBIDRAFT_02g038870 [Sorghum bicolor]
GRMZM2G021687_T01|pacid:20865419	0.712864	0.221789	0.277719	1.42108	2.01904	K12603|1|4e-28|123|vcn:VOLCADRAFT_106614|CCR4-NOT transcription complex subunit 6	GO:0009534//chloroplast thylakoid	GO:0005515//protein binding	GO:0009553//embryo sac development;GO:0044267//cellular protein metabolic process	gi|226503693|ref|NP_001144593.1|/1.37642e-89/uncharacterized protein LOC100277608 [Zea mays]
GRMZM2G429113_T01|pacid:20822793	-1.1502	0.980573	-0.847812	1.41912	0.318258	K04640|1|2e-49|196|rcu:RCOM_0707670|guanine nucleotide-binding protein subunit alpha, other	GO:0043231//intracellular membrane-bounded organelle	GO:0060089;GO:0032561//guanyl ribonucleotide binding	GO:0009725//response to hormone stimulus;GO:0009612//response to mechanical stimulus;GO:0007166//cell surface receptor signaling pathway;GO:0009746;GO:0010015//root morphogenesis;GO:0009606//tropism;GO:0034285	gi|242091738|ref|XP_002436359.1|/0/hypothetical protein SORBIDRAFT_10g001060 [Sorghum bicolor]
GRMZM2G701286_T01|pacid:20882476	-0.031177	0.37289	0.312059	1.4185	-0.443249	-	-	-	-	gi|18542179|gb|AAL75488.1|AF466202_14/6.67225e-12/putative pol protein [Zea mays]
GRMZM2G321023_T01|pacid:20872542	2.36416	0.721607	2.28482	1.41674	1.1131	K12448|1|8e-13|74.7|bdi:100824116|UDP-arabinose 4-epimerase [EC:5.1.3.5]	GO:0005622//intracellular	-	-	gi|224035623|gb|ACN36887.1|/7.28556e-54/unknown [Zea mays]
GRMZM2G135446_T01|pacid:20843491	-0.683558	0.667415	-0.128757	1.4137	0.477723	K12130|1|0.0|688|sbi:SORBI_05g003660|pseudo-response regulator 5	-	GO:0004871//signal transducer activity	GO:0006351//transcription, DNA-dependent;GO:0007165//signal transduction	gi|308913674|gb|ADO51647.1|/0/PRR59 [Zea mays]
GRMZM2G137535_T02|pacid:20819914	-1.63109	0.812846	-3.41416	1.4137	-2.31669	-	GO:0031410//cytoplasmic vesicle	GO:0004553//hydrolase activity, hydrolyzing O-glycosyl compounds;GO:0043167//ion binding	GO:0044238//primary metabolic process	gi|226494275|ref|NP_001148461.1|/4.86829e-164/lichenase-2 precursor [Zea mays]
GRMZM2G108147_T02|pacid:20856559	-0.046128	3.2469	1.47458	1.4137	0.625822	K01090|1|2e-88|272|osa:4341433|protein phosphatase [EC:3.1.3.16]	GO:0043234//protein complex	GO:0043169//cation binding;GO:0004721//phosphoprotein phosphatase activity;GO:0003676//nucleic acid binding	GO:0006464//cellular protein modification process	gi|219884903|gb|ACL52826.1|/3.71738e-150/unknown [Zea mays]
GRMZM2G325650_T01|pacid:20824444	-2.63836	0.825797	-2.1349	1.41361	-0.239072	-	-	-	-	gi|195606534|gb|ACG25097.1|/3.43935e-165/protein kinase Kelch repeat:Kelch [Zea mays]
GRMZM2G464013_T01|pacid:20843769	0.015273	1.23324	0.397111	1.41119	1.16677	-	-	-	-	gi|195646228|gb|ACG42582.1|/1.76391e-66/hypothetical protein [Zea mays]
GRMZM2G120320_T01|pacid:20879319	-0.281756	1.49085	-0.234386	1.40975	1.33701	K13424|1|9e-16|83.6|rcu:RCOM_0664190|WRKY transcription factor 33	GO:0043231//intracellular membrane-bounded organelle	GO:0001071//nucleic acid binding transcription factor activity	GO:0016101//diterpenoid metabolic process;GO:0006950//response to stress	gi|226493131|ref|NP_001146039.1|/6.56141e-147/uncharacterized protein LOC100279570 [Zea mays]
GRMZM2G171569_T01|pacid:20831799	-1.61767	-0.431508	-1.32037	1.40812	0.849857	K09286|1|2e-11|68.9|pop:POPTR_571923|EREBP-like factor	-	-	GO:0048827//phyllome development;GO:0006606//protein import into nucleus;GO:0006351//transcription, DNA-dependent;GO:0009793//embryo development ending in seed dormancy	gi|226491318|ref|NP_001147110.1|/1.83654e-30/membrane protein [Zea mays]
GRMZM2G001648_T01|pacid:20851853	0.690838	0.752304	0.200551	1.40728	1.91693	-	-	-	-	-
GRMZM2G353313_T01|pacid:20834038	-0.515613	2.38457	0.808233	1.40728	0.227628	-	-	-	-	gi|195628496|gb|ACG36078.1|/5.72116e-24/hypothetical protein [Zea mays]
GRMZM2G070761_T01|pacid:20848350	0.538835	2.71578	0.393196	1.40728	-6.8654	K01365|1|3e-39|160|bdi:100836282|cathepsin L [EC:3.4.22.15];K01376|3|2e-37|155|ath:AT4G35350|[EC:3.4.22.-]	-	GO:0070011//peptidase activity, acting on L-amino acid peptides	-	gi|194701748|gb|ACF84958.1|/3.03953e-135/unknown [Zea mays]
GRMZM2G008316_T01|pacid:20840425	4.8767	4.6003	4.78551	1.40728	3.07563	-	-	GO:0016740//transferase activity	-	gi|242095992|ref|XP_002438486.1|/0/hypothetical protein SORBIDRAFT_10g020480 [Sorghum bicolor]
GRMZM2G071219_T01|pacid:20848605	4.17626	4.92223	4.17456	1.40728	2.07563	-	-	-	-	gi|212275131|ref|NP_001130167.1|/4.06692e-32/uncharacterized protein LOC100191261 [Zea mays]
GRMZM2G010731_T01|pacid:20878167	5.2018	7.63739	3.97816	1.40728	0.075625	K08241|1|2e-54|177|vvi:100260930|jasmonate O-methyltransferase [EC:2.1.1.141]	-	GO:0016741	GO:0006730//one-carbon metabolic process	gi|304571955|ref|NP_001182139.1|/0/o-methyltransferase 8 [Zea mays]
GRMZM2G322844_T01|pacid:20846365	-0.348018	1.53495	0.525646	1.40602	-0.529658	K03322|1|9e-104|375|mtr:MTR_3g088460|manganese transport protein	GO:0044464//cell part	-	-	gi|242068655|ref|XP_002449604.1|/3.95842e-155/hypothetical protein SORBIDRAFT_05g019830 [Sorghum bicolor]
GRMZM2G099481_T01|pacid:20822338	-0.191149	0.486988	0.192387	1.40202	0.984314	K15728|1|0.0|1901|zma:100279857|phosphatidate phosphatase LPIN [EC:3.1.3.4]	-	GO:0016791//phosphatase activity	GO:0009267//cellular response to starvation	gi|226493141|ref|NP_001146282.1|/0/uncharacterized protein LOC100279857 [Zea mays]
GRMZM2G089952_T01|pacid:20825285	-1.43315	1.1422	-0.00078	1.40063	0.558017	-	-	-	GO:0051234//establishment of localization	gi|223948671|gb|ACN28419.1|/6.63853e-133/unknown [Zea mays]
GRMZM2G090266_T01|pacid:20841401	0.712864	1.35929	-1.13732	1.40033	1.39755	-	-	-	-	gi|242096574|ref|XP_002438777.1|/2.27884e-29/hypothetical protein SORBIDRAFT_10g026040 [Sorghum bicolor]
GRMZM2G093705_T01|pacid:20832273	-1.28714	1.46465	-0.137319	1.40033	0.233166	-	-	GO:0016772//transferase activity, transferring phosphorus-containing groups	GO:0006796//phosphate-containing compound metabolic process	gi|226502752|ref|NP_001152135.1|/0/ATPase [Zea mays]
GRMZM2G344991_T01|pacid:20857835	0.474704	1.51414	1.23596	1.39942	1.50626	K09264|1|1e-40|164|osa:4329771|MADS-box transcription factor, plant	GO:0043231//intracellular membrane-bounded organelle	GO:0016491//oxidoreductase activity;GO:0003677//DNA binding;GO:0001071//nucleic acid binding transcription factor activity	GO:0006351//transcription, DNA-dependent	gi|242081539|ref|XP_002445538.1|/3.49622e-59/hypothetical protein SORBIDRAFT_07g021100 [Sorghum bicolor]
GRMZM2G035131_T01|pacid:20829444	-0.63109	1.66011	0.109403	1.39867	1.00524	-	GO:0043231//intracellular membrane-bounded organelle	GO:0004091//carboxylesterase activity	-	gi|242051705|ref|XP_002454998.1|/2.3798e-162/hypothetical protein SORBIDRAFT_03g002710 [Sorghum bicolor]
GRMZM2G139374_T02|pacid:20854125	-0.198131	-0.30659	-0.64333	1.39823	-0.339413	-	GO:0031410//cytoplasmic vesicle;GO:0043231//intracellular membrane-bounded organelle	-	-	gi|238009338|gb|ACR35704.1|/0/unknown [Zea mays]
GRMZM2G030688_T01|pacid:20850925	0.120982	2.30657	0.50282	1.39776	0.766297	-	-	-	-	gi|242059661|ref|XP_002458976.1|/7.95642e-35/hypothetical protein SORBIDRAFT_03g043660 [Sorghum bicolor]
GRMZM2G361855_T01|pacid:20870862	0.846957	1.76257	2.10154	1.39434	-0.146768	K10756|1|2e-52|205|rcu:RCOM_1321180|replication factor C subunit 3/5	-	GO:0005488//binding	-	gi|357147528|ref|XP_003574379.1|/0/PREDICTED: probable replication factor C subunit 3-like [Brachypodium distachyon]
GRMZM2G360681_T01|pacid:20823204	0.772632	2.56651	3.28599	1.39217	2.32355	K03695|1|0.0|1594|bdi:100825913|ATP-dependent Clp protease ATP-binding subunit ClpB	-	GO:0016462//pyrophosphatase activity;GO:0032559	GO:0050896//response to stimulus;GO:0043170	gi|223975969|gb|ACN32172.1|/0/unknown [Zea mays]
GRMZM2G403076_T01|pacid:20824581	-0.364098	0.856272	-0.88578	1.39134	-0.940317	-	GO:0031410//cytoplasmic vesicle	GO:0003824//catalytic activity;GO:0050662//coenzyme binding	GO:0008152//metabolic process	gi|242096104|ref|XP_002438542.1|/0/hypothetical protein SORBIDRAFT_10g021690 [Sorghum bicolor]
GRMZM2G312877_T01|pacid:20851479	-2.21902	-0.397725	-2.47794	1.39089	-0.1048	K08234|1|3e-06|51.6|cre:CHLREDRAFT_143257|glyoxylase I family protein	-	GO:0003824//catalytic activity	-	gi|226500126|ref|NP_001149571.1|/1.20191e-106/lactoylglutathione lyase [Zea mays]
GRMZM2G420988_T01|pacid:20839095	-1.50556	-0.636738	-1.48127	1.39079	1.82565	K05863|1|2e-134|478|osa:4330539|solute carrier family 25 (mitochondrial adenine nucleotide translocator), member 4/5/6/31	GO:0019866//organelle inner membrane;GO:0043231//intracellular membrane-bounded organelle;GO:0031224//intrinsic to membrane	-	GO:0006810//transport	gi|226530931|ref|NP_001142273.1|/0/uncharacterized protein LOC100274442 [Zea mays]
GRMZM2G137151_T01|pacid:20824514	-0.159022	1.22437	1.08286	1.38972	0.264386	K01662|1|0.0|1409|zma:606484|1-deoxy-D-xylulose-5-phosphate synthase [EC:2.2.1.7]	GO:0009536//plastid	GO:0016903//oxidoreductase activity, acting on the aldehyde or oxo group of donors;GO:0016744	GO:0006772//thiamine metabolic process;GO:0006721//terpenoid metabolic process	gi|145652152|gb|ABP88134.1|/0/1-deoxy-D-xylulose 5-phosphate synthase [Zea mays]
GRMZM2G175082_T01|pacid:20845503	0.506413	1.33727	0.685978	1.38913	0.075625	K15400|1|4e-27|121|vvi:100245819|omega-hydroxypalmitate O-feruloyl transferase [EC:2.3.1.188];K13065|5|7e-25|113|aly:ARALYDRAFT_892660|shikimate O-hydroxycinnamoyltransferase [EC:2.3.1.133]	-	GO:0016747//transferase activity, transferring acyl groups other than amino-acyl groups	-	gi|242069125|ref|XP_002449839.1|/4.83193e-117/hypothetical protein SORBIDRAFT_05g024230 [Sorghum bicolor]
GRMZM2G451224_T01|pacid:20822836	-2.46808	0.16596	-2.48127	1.38817	0.068705	K02695|1|6e-38|156|zma:541685|photosystem I subunit VI	GO:0034357;GO:0044425//membrane part;GO:0009536//plastid	-	-	gi|162460533|ref|NP_001104905.1|/6.298e-37/photosystem I reaction center subunit VI, chloroplastic precursor [Zea mays]
GRMZM2G138330_T01|pacid:20866491	-0.771953	0.655163	-0.403712	1.38615	-0.141187	-	GO:0031224//intrinsic to membrane	-	-	gi|226509328|ref|NP_001152448.1|/1.14625e-125/transcription regulator [Zea mays]
GRMZM5G851490_T01|pacid:20872831	-0.29124	1.45828	0.404423	1.38456	-1.60245	-	-	-	-	gi|242089433|ref|XP_002440549.1|/4.39317e-42/hypothetical protein SORBIDRAFT_09g002970 [Sorghum bicolor]
GRMZM2G132303_T01|pacid:20849256	-0.870278	-1.03911	-1.28488	1.38201	0.730128	K01246|1|3e-152|537|zma:100284031|DNA-3-methyladenine glycosylase I [EC:3.2.2.20]	-	GO:0016787//hydrolase activity	GO:0008152//metabolic process	gi|226494399|ref|NP_001150401.1|/2.9671e-151/DNA-3-methyladenine glycosylase I [Zea mays]
GRMZM5G872934_T01|pacid:20836426	0.575361	0.484824	0.670036	1.37926	2.67897	K11817|1|7e-113|405|sbi:SORBI_01g005650|indole-3-acetaldehyde oxidase [EC:1.2.3.7];K09842|5|1e-101|368|vvi:100265098|abscisic-aldehyde oxidase [EC:1.2.3.14]	-	GO:0046872//metal ion binding;GO:0016491//oxidoreductase activity;GO:0051536//iron-sulfur cluster binding	-	gi|293334247|ref|NP_001170398.1|/9.62135e-163/uncharacterized protein LOC100384384 [Zea mays]
GRMZM2G328438_T01|pacid:20854438	0.838395	1.83846	2.08507	1.37926	2.1031	-	-	GO:0003677//DNA binding	GO:0006351//transcription, DNA-dependent	gi|226531041|ref|NP_001152263.1|/3.01836e-66/ZF-HD homeobox protein [Zea mays]
GRMZM2G069203_T01|pacid:20850353	-0.263157	1.22501	0.978158	1.37879	0.492676	K00640|1|4e-129|459|zma:541958|serine O-acetyltransferase [EC:2.3.1.30]	-	GO:0016740//transferase activity	-	gi|194701520|gb|ACF84844.1|/1.73188e-131/unknown [Zea mays]
GRMZM2G100719_T01|pacid:20822485	-9.59809	-3.15459	-3.19177	1.3769	0.429262	-	-	-	-	gi|223942259|gb|ACN25213.1|/8.39217e-13/unknown [Zea mays]
GRMZM2G323757_T01|pacid:20821731	-0.803557	1.12925	0.293297	1.37647	0.925877	-	GO:0031410//cytoplasmic vesicle	GO:0004175//endopeptidase activity	GO:0019538//protein metabolic process	gi|242087871|ref|XP_002439768.1|/2.4629e-180/hypothetical protein SORBIDRAFT_09g019770 [Sorghum bicolor]
GRMZM2G151567_T01|pacid:20872242	-0.944248	-0.075427	-1.73554	1.37616	-0.281927	K04733|1|1e-53|132|smo:SELMODRAFT_33807|interleukin-1 receptor-associated kinase 4 [EC:2.7.11.1]	GO:0043231//intracellular membrane-bounded organelle;GO:0031410//cytoplasmic vesicle	GO:0004672//protein kinase activity;GO:0032559	GO:0006464//cellular protein modification process	gi|67466987|gb|AAY67902.1|/0/SHR5-receptor-like kinase [Saccharum hybrid cultivar SP70-1143]
GRMZM2G051151_T01|pacid:20830212	-1.54959	0.219861	-1.64489	1.37586	0.221253	-	-	-	-	gi|194706700|gb|ACF87434.1|/1.48689e-79/unknown [Zea mays]
GRMZM2G134863_T01|pacid:20824166	-0.56969	0.813705	-0.297476	1.37557	1.50626	-	-	-	-	gi|293336804|ref|NP_001170669.1|/4.52742e-92/uncharacterized protein LOC100384730 [Zea mays]
GRMZM2G076987_T01|pacid:20833394	-1.76233	0.98363	-0.085972	1.37557	-1.27801	K04733|1|3e-62|238|smo:SELMODRAFT_33807|interleukin-1 receptor-associated kinase 4 [EC:2.7.11.1];K13430|4|1e-57|223|pop:POPTR_413452|serine/threonine-protein kinase PBS1 [EC:2.7.11.1]	GO:0043231//intracellular membrane-bounded organelle	GO:0004871//signal transducer activity;GO:0004672//protein kinase activity;GO:0032559	GO:0006464//cellular protein modification process	gi|226532632|ref|NP_001147287.1|/0/receptor-like serine-threonine protein kinase precursor [Zea mays]
GRMZM2G008773_T01|pacid:20870809	-1.74357	0.559659	-2.6808	1.37537	0.099471	-	-	-	GO:0009056//catabolic process	gi|226495799|ref|NP_001150468.1|/3.57196e-37/lysM domain containing protein [Zea mays]
GRMZM2G107226_T01|pacid:20872901	1.15696	3.98139	0.721819	1.37333	0.141213	-	-	-	-	gi|226496679|ref|NP_001145282.1|/5.63288e-19/uncharacterized protein LOC100278578 [Zea mays]
GRMZM5G892675_T01|pacid:20851575	-1.92748	-2.30659	-0.151125	1.37075	0.604553	K12843|1|3e-52|206|vvi:100248403|U4/U6 small nuclear ribonucleoprotein PRP3;K05681|3|6e-52|205|cme:CMS467C|ATP-binding cassette, subfamily G (WHITE), member 2	GO:0044464//cell part	GO:0017111//nucleoside-triphosphatase activity;GO:0032559	GO:0009207	gi|242057983|ref|XP_002458137.1|/0/hypothetical protein SORBIDRAFT_03g027490 [Sorghum bicolor]
GRMZM2G056815_T01|pacid:20864142	0.953872	1.9158	1.3932	1.37075	0.416661	-	GO:0043231//intracellular membrane-bounded organelle	-	-	gi|242081513|ref|XP_002445525.1|/9.26737e-51/hypothetical protein SORBIDRAFT_07g020936 [Sorghum bicolor]
GRMZM2G058227_T01|pacid:20867268	0.489925	2.18526	0.241193	1.37075	-0.545864	K01126|1|0.0|754|zma:100283806|glycerophosphoryl diester phosphodiesterase [EC:3.1.4.46]	GO:0031410//cytoplasmic vesicle	GO:0008081//phosphoric diester hydrolase activity	GO:0019400	gi|226495255|ref|NP_001150176.1|/0/LOC100283806 precursor [Zea mays]
GRMZM2G017400_T01|pacid:20867335	1.36891	2.39385	1.28072	1.37075	0.753696	-	-	-	-	gi|318064690|gb|ADV36576.1|/3.21639e-131/calmodulin-binding protein [Zea mays]
GRMZM2G030240_T01|pacid:20857184	1.48992	3.2012	2.82615	1.37075	2.14601	-	GO:0009536//plastid	-	-	gi|226495613|ref|NP_001144961.1|/6.27111e-126/uncharacterized protein LOC100278102 [Zea mays]
GRMZM2G037345_T01|pacid:20849719	4.95387	4.57605	5.00496	1.37075	1.7537	-	-	-	-	gi|226492553|ref|NP_001142938.1|/8.98472e-72/uncharacterized protein LOC100275378 [Zea mays]
GRMZM2G123314_T01|pacid:20852797	-0.11959	1.07546	-0.66954	1.36839	-0.405715	K13428|1|0.0|658|aly:ARALYDRAFT_488953|LRR receptor-like serine/threonine-protein kinase EFR [EC:2.7.11.1];K13420|3|1e-124|446|osa:4337016|LRR receptor-like serine/threonine-protein kinase FLS2 [EC:2.7.11.1]	GO:0031410//cytoplasmic vesicle	GO:0003676//nucleic acid binding;GO:0004672//protein kinase activity;GO:0032559	GO:0006464//cellular protein modification process;GO:0006305	gi|242056419|ref|XP_002457355.1|/0/hypothetical protein SORBIDRAFT_03g005930 [Sorghum bicolor]
GRMZM2G101245_T01|pacid:20862975	0.388275	1.18092	0.699442	1.36775	0.538597	K05658|1|1e-97|355|vvi:100262734|ATP-binding cassette, subfamily B (MDR/TAP), member 1;K00924|2|3e-86|317|osa:4337593|[EC:2.7.1.-]	GO:0043231//intracellular membrane-bounded organelle	GO:0004672//protein kinase activity;GO:0032559	GO:0006464//cellular protein modification process	gi|212276193|ref|NP_001130591.1|/0/uncharacterized protein LOC100191690 [Zea mays]
GRMZM2G075092_T01|pacid:20854356	0.105875	1.16734	0.223271	1.36664	1.36513	-	-	-	-	gi|242058263|ref|XP_002458277.1|/3.31311e-125/hypothetical protein SORBIDRAFT_03g030560 [Sorghum bicolor]
GRMZM2G133189_T01|pacid:20825184	-0.451384	0.181988	0.131633	1.36621	0.718303	-	GO:0031410//cytoplasmic vesicle	-	-	gi|242059055|ref|XP_002458673.1|/8.00711e-48/hypothetical protein SORBIDRAFT_03g037880 [Sorghum bicolor]
GRMZM2G125501_T01|pacid:20848134	0.798594	1.24612	0.667229	1.36621	-0.047232	K14494|1|1e-27|123|aly:ARALYDRAFT_488615|DELLA protein	-	-	GO:0006351//transcription, DNA-dependent	gi|224031029|gb|ACN34590.1|/0/unknown [Zea mays]
GRMZM2G468740_T01|pacid:20865153	3.18094	3.84131	3.74273	1.3657	-0.061879	-	-	-	-	gi|226504292|ref|NP_001151841.1|/1.28103e-64/protein yippee-like [Zea mays]
GRMZM2G405090_T01|pacid:20876843	-1.40776	0.146299	-1.46989	1.36421	0.321145	-	-	GO:0005488//binding	-	gi|226498642|ref|NP_001144892.1|/5.38681e-57/uncharacterized protein LOC100277997 [Zea mays]
GRMZM2G140726_T01|pacid:20874098	-0.407556	0.896694	0.496324	1.36366	0.779442	K11228|1|4e-71|268|ota:Ot13g01170|mitogen-activated protein kinase kinase kinase [EC:2.7.11.1];K13414|2|3e-63|242|sbi:SORBI_01g040360|mitogen-activated protein kinase kinase kinase 1, plant [EC:2.7.11.25]	GO:0043231//intracellular membrane-bounded organelle	GO:0004672//protein kinase activity;GO:0032559	GO:0006464//cellular protein modification process	gi|242075870|ref|XP_002447871.1|/0/hypothetical protein SORBIDRAFT_06g017240 [Sorghum bicolor]
GRMZM2G341658_T01|pacid:20839656	0.411554	1.70538	0.644157	1.36333	-0.661341	-	-	-	-	gi|223949807|gb|ACN28987.1|/0/unknown [Zea mays]
GRMZM2G448881_T01|pacid:20857449	-1.09675	1.01534	-0.79236	1.36308	-1.19739	K14321|1|7e-50|196|vvi:100243153|nucleoporin-like protein 2;K13148|2|2e-16|85.5|vvi:100261060|integrator complex subunit 11 [EC:3.1.27.-];K01754|3|3e-16|85.1|vvi:100248644|threonine dehydratase [EC:4.3.1.19];K10206|4|9e-16|83.6|vvi:100242846|LL-diaminopimelate aminotransferase [EC:2.6.1.83];K08775|5|4e-10|64.7|vvi:100241398|breast cancer 2 susceptibility protein	-	GO:0005488//binding	-	gi|242051290|ref|XP_002463389.1|/6.86993e-106/hypothetical protein SORBIDRAFT_02g042955 [Sorghum bicolor]
GRMZM2G460566_T01|pacid:20852882	0.465373	2.21564	1.42357	1.36246	1.57088	-	-	-	-	gi|226491920|ref|NP_001145168.1|/1.11404e-58/uncharacterized protein LOC100278404 [Zea mays]
GRMZM5G874955_T01|pacid:20831102	-2.55803	-2.042	-0.673918	1.36208	1.7775	K05681|1|3e-53|208|cme:CMS467C|ATP-binding cassette, subfamily G (WHITE), member 2;K12843|2|2e-51|202|vvi:100248403|U4/U6 small nuclear ribonucleoprotein PRP3;K05643|4|3e-13|75.9|olu:OSTLU_42103|ATP-binding cassette, subfamily A (ABC1), member 3	GO:0044464//cell part	-	-	gi|242057981|ref|XP_002458136.1|/0/hypothetical protein SORBIDRAFT_03g027480 [Sorghum bicolor]
GRMZM2G306643_T01|pacid:20872385	-5.21605	-1.45415	-3.6068	1.36147	0.490662	-	GO:0043231//intracellular membrane-bounded organelle	-	-	gi|226504434|ref|NP_001144899.1|/5.72481e-61/uncharacterized protein LOC100278004 [Zea mays]
GRMZM2G112428_T01|pacid:20838416	0.616837	0.752304	-0.147373	1.36147	0.660587	-	GO:0043231//intracellular membrane-bounded organelle	-	-	gi|259490052|ref|NP_001158940.1|/2.68111e-36/uncharacterized protein LOC100303849 [Zea mays]
GRMZM2G168375_T01|pacid:20850058	-0.241384	1.09957	0.513581	1.36088	1.65143	K07025|1|4e-155|546|zma:100283872|putative hydrolase of the HAD superfamily	-	GO:0003824//catalytic activity	-	gi|226510050|ref|NP_001150242.1|/4.84096e-154/LOC100283872 [Zea mays]
GRMZM2G330302_T01|pacid:20828368	-0.519867	0.61176	-1.22141	1.35902	0.325367	K01937|1|0.0|896|zma:100281709|CTP synthase [EC:6.3.4.2]	-	GO:0016879//ligase activity, forming carbon-nitrogen bonds	GO:0006220//pyrimidine nucleotide metabolic process	gi|226504084|ref|NP_001148101.1|/0/CTP synthase [Zea mays]
GRMZM2G093325_T02|pacid:20823224	-0.687047	1.15711	-0.930694	1.35742	0.359418	-	-	-	-	gi|226507602|ref|NP_001144793.1|/1.21664e-57/uncharacterized protein LOC100277865 [Zea mays]
GRMZM2G159477_T01|pacid:20869139	-1.33652	0.532301	-1.59095	1.35658	0.002043	-	GO:0044464//cell part	-	-	gi|219362731|ref|NP_001136773.1|/1.19978e-36/uncharacterized protein LOC100216915 [Zea mays]
GRMZM2G301642_T01|pacid:20825088	-2.07587	-0.511909	-2.17712	1.35481	-0.329632	-	-	-	GO:0009725//response to hormone stimulus	gi|242052641|ref|XP_002455466.1|/1.22788e-103/hypothetical protein SORBIDRAFT_03g011280 [Sorghum bicolor]
GRMZM2G389285_T01|pacid:20843612	0.146517	0.762572	-0.18534	1.35481	1.24555	-	GO:0016020//membrane	-	-	gi|226501060|ref|NP_001147096.1|/2.03797e-136/PUP1 [Zea mays]
GRMZM2G301823_T01|pacid:20861963	-0.93065	0.845413	-0.54791	1.3537	0.452594	-	GO:0043231//intracellular membrane-bounded organelle	-	-	gi|242041175|ref|XP_002467982.1|/8.16996e-51/hypothetical protein SORBIDRAFT_01g037510 [Sorghum bicolor]
GRMZM2G068973_T01|pacid:20849648	-2.58218	-0.485091	-1.97293	1.35343	-0.424804	-	-	GO:0003676//nucleic acid binding	-	gi|242059063|ref|XP_002458677.1|/5.36139e-129/hypothetical protein SORBIDRAFT_03g037940 [Sorghum bicolor]
GRMZM2G071154_T01|pacid:20825644	0.703894	1.99053	1.23983	1.35299	1.51706	-	-	-	-	gi|212274979|ref|NP_001130162.1|/1.51533e-137/uncharacterized protein LOC100191256 [Zea mays]
GRMZM2G016462_T01|pacid:20873669	-1.49359	-0.084197	-4.92873	1.35214	1.47252	-	-	-	-	gi|195612566|gb|ACG28113.1|/1.09855e-47/hypothetical protein [Zea mays]
GRMZM2G334181_T01|pacid:20821422	-2.15393	1.38047	0.099837	1.35064	0.126649	-	GO:0031410//cytoplasmic vesicle	-	-	gi|226492507|ref|NP_001147502.1|/2.12973e-100/protein kinase precursor [Zea mays]
GRMZM2G028306_T01|pacid:20872341	-7.86342	-7.86342	-7.86342	1.34979	1.98252	K15797|1|0.0|1058|zma:100037770|(S)-beta-macrocarpene synthase [EC:5.5.1.17];K14174|3|0.0|646|sbi:SORBI_07g004480|beta-farnesene synthase [EC:4.2.3.47];K14181|5|3e-106|384|vvi:100256880|valencene synthase [EC:4.2.3.73]	-	GO:0046872//metal ion binding;GO:0003824//catalytic activity	-	gi|162458192|ref|NP_001105950.1|/0/(S)-beta-macrocarpene synthase [Zea mays]
GRMZM2G097827_T01|pacid:20848340	-0.046128	1.21237	-0.379394	1.34893	0.762467	K13448|1|4e-45|179|pop:POPTR_845806|calcium-binding protein CML	-	GO:0046872//metal ion binding	-	gi|226507574|ref|NP_001148758.1|/3.23886e-119/calcium ion binding protein [Zea mays]
GRMZM2G447632_T01|pacid:20830901	0.113781	1.98867	-0.238082	1.34863	1.25666	K00799|1|2e-71|267|bdi:100838684|glutathione S-transferase [EC:2.5.1.18]	GO:0043231//intracellular membrane-bounded organelle	GO:0016765//transferase activity, transferring alkyl or aryl (other than methyl) groups	-	gi|363543523|ref|NP_001241772.1|/4.02057e-108/glutathione S-transferase GSTU6 [Zea mays]
GRMZM2G129018_T01|pacid:20835183	0.184485	1.20437	0.556695	1.34838	1.58827	K00924|1|1e-103|375|ath:AT1G30270|[EC:2.7.1.-];K07198|3|5e-64|244|vvi:100254223|5'-AMP-activated protein kinase, catalytic alpha subunit [EC:2.7.11.11]	-	GO:0004672//protein kinase activity;GO:0032559	GO:0006464//cellular protein modification process;GO:0023052//signaling	gi|194705422|gb|ACF86795.1|/0/unknown [Zea mays]
GRMZM2G061932_T01|pacid:20854572	0.048088	1.91454	0.819255	1.34742	-0.378286	-	-	-	-	gi|226531738|ref|NP_001142251.1|/9.13024e-71/uncharacterized protein LOC100274420 [Zea mays]
GRMZM2G055101_T01|pacid:20869447	-3.63109	0.042819	-0.209212	1.34708	0.511322	-	-	GO:0016798//hydrolase activity, acting on glycosyl bonds;GO:0043167//ion binding;GO:0008238//exopeptidase activity	GO:0005975//carbohydrate metabolic process	gi|242036581|ref|XP_002465685.1|/0/hypothetical protein SORBIDRAFT_01g043720 [Sorghum bicolor]
GRMZM2G069078_T01|pacid:20854694	-0.453786	0.080433	-0.26285	1.34491	0.030537	K15336|1|3e-21|102|vvi:100259391|tRNA (cytosine38-C5)-methyltransferase [EC:2.1.1.204]	GO:0043231//intracellular membrane-bounded organelle	-	-	gi|242054767|ref|XP_002456529.1|/0/hypothetical protein SORBIDRAFT_03g037920 [Sorghum bicolor]
GRMZM2G420882_T01|pacid:20821415	-1.0765	0.97727	-1.24925	1.34392	-0.924375	K13416|1|6e-48|191|aly:ARALYDRAFT_491347|brassinosteroid insensitive 1-associated receptor kinase 1 [EC:2.7.10.1 2.7.11.1];K13417|3|9e-47|187|ath:AT2G13790|somatic embryogenesis receptor kinase 4 [EC:2.7.10.1 2.7.11.1];K04733|5|3e-46|185|smo:SELMODRAFT_159261|interleukin-1 receptor-associated kinase 4 [EC:2.7.11.1]	GO:0031410//cytoplasmic vesicle	GO:0005488//binding	-	gi|242086675|ref|XP_002439170.1|/0/hypothetical protein SORBIDRAFT_09g001740 [Sorghum bicolor]
GRMZM2G012160_T01|pacid:20849289	-0.752129	0.863617	1.13889	1.34356	0.931635	-	GO:0031410//cytoplasmic vesicle	GO:0004866//endopeptidase inhibitor activity	GO:0051346//negative regulation of hydrolase activity	gi|1498133|dbj|BAA09666.1|/8.83104e-59/cysteine proteinase inhibitor [Zea mays]
GRMZM2G426336_T01|pacid:20882017	-0.356468	1.631	-0.391075	1.34183	1.12143	-	-	-	-	gi|212275740|ref|NP_001130439.1|/5.53431e-53/uncharacterized protein LOC100191536 [Zea mays]
GRMZM2G434541_T01|pacid:20831353	0.085117	1.9565	-0.23852	1.34139	0.708842	K00799|1|1e-35|147|sbi:SORBI_01g030930|glutathione S-transferase [EC:2.5.1.18]	GO:0043231//intracellular membrane-bounded organelle	GO:0016765//transferase activity, transferring alkyl or aryl (other than methyl) groups	-	gi|195637080|gb|ACG38008.1|/2.76151e-48/glutathione S-transferase GSTU6 [Zea mays]
GRMZM2G003466_T01|pacid:20867532	0.379798	1.7523	1.46254	1.34016	1.20782	K09286|1|1e-43|176|osa:4330752|EREBP-like factor	-	-	-	gi|219363579|ref|NP_001136823.1|/1.55135e-121/uncharacterized protein LOC100216971 [Zea mays]
GRMZM2G173429_T01|pacid:20873754	0.581904	1.82269	0.103689	1.34016	0.260049	K14494|1|7e-30|130|gmx:100799695|DELLA protein	GO:0043231//intracellular membrane-bounded organelle	-	-	gi|242076878|ref|XP_002448375.1|/0/hypothetical protein SORBIDRAFT_06g026240 [Sorghum bicolor]
GRMZM2G404977_T01|pacid:20839717	-1.26852	0.722557	-1.08196	1.33753	0.293805	-	-	-	-	gi|195608358|gb|ACG26009.1|/3.04891e-21/hypothetical protein [Zea mays]
GRMZM5G852876_T01|pacid:20852066	-10.0971	-10.0971	-10.0971	1.33689	-0.120296	-	-	-	-	gi|195657287|gb|ACG48111.1|/6.86628e-22/hypothetical protein [Zea mays]
AC206350.3_FGT005|pacid:20828734	0.474704	2.42959	0.251609	1.33658	-0.09744	-	GO:0031410//cytoplasmic vesicle	-	-	gi|238008350|gb|ACR35210.1|/8.37831e-136/unknown [Zea mays]
GRMZM2G322593_T01|pacid:20856587	-0.26852	0.547833	-0.101276	1.33463	-0.446328	-	GO:0031224//intrinsic to membrane	GO:0004175//endopeptidase activity	-	gi|242061182|ref|XP_002451880.1|/3.72307e-163/hypothetical protein SORBIDRAFT_04g009170 [Sorghum bicolor]
GRMZM2G379964_T01|pacid:20837776	-0.654121	-0.739141	-0.350313	1.33362	-0.81746	K07767|1|7e-18|57.8|zma:100382477|microtubule-severing ATPase [EC:3.6.4.3];K13254|3|7e-18|67.8|ppp:PHYPADRAFT_114828|spastin [EC:3.6.4.3]	-	GO:0032559;GO:0016462//pyrophosphatase activity	-	gi|242035791|ref|XP_002465290.1|/0/hypothetical protein SORBIDRAFT_01g035620 [Sorghum bicolor]
GRMZM2G301934_T01|pacid:20833079	-1.07879	0.837992	-0.187064	1.33129	0.907381	K14493|1|1e-58|226|ppp:PHYPADRAFT_118478|gibberellin receptor GID1 [EC:3.-.-.-]	GO:0043231//intracellular membrane-bounded organelle	GO:0004871//signal transducer activity;GO:0003824//catalytic activity	-	gi|226508356|ref|NP_001150053.1|/0/LOC100283680 [Zea mays]
GRMZM2G035309_T01|pacid:20878439	-4.13359	-4.07212	-4.1093	1.33104	-1.20448	K00030|1|2e-112|404|vvi:100242228|isocitrate dehydrogenase (NAD+) [EC:1.1.1.41];K09587|2|4e-76|283|mtr:MTR_5g020020|cytochrome P450, family 90, subfamily B, polypeptide 1 (steroid 22-alpha-hydroxylase) [EC:1.14.13.-];K09588|4|3e-74|277|gmx:100775886|cytochrome P450, family 90, subfamily A, polypeptide 1 [EC:1.14.-.-]	GO:0031410//cytoplasmic vesicle	GO:0016491//oxidoreductase activity;GO:0005506//iron ion binding	GO:0008152//metabolic process	gi|242062942|ref|XP_002452760.1|/0/hypothetical protein SORBIDRAFT_04g032020 [Sorghum bicolor]
AC210168.4_FGT003|pacid:20825347	-2.04613	-1.56962	-1.6068	1.33011	1.75119	-	GO:0031410//cytoplasmic vesicle	-	-	gi|242085930|ref|XP_002443390.1|/9.74599e-59/hypothetical protein SORBIDRAFT_08g018720 [Sorghum bicolor]
GRMZM2G335618_T01|pacid:20820533	-0.375076	0.725443	0.192525	1.32811	1.42804	K00799|1|2e-117|420|zma:541834|glutathione S-transferase [EC:2.5.1.18]	-	GO:0016765//transferase activity, transferring alkyl or aryl (other than methyl) groups	-	gi|195639794|gb|ACG39365.1|/7.03582e-119/glutathione S-transferase [Zea mays]
GRMZM2G452954_T01|pacid:20845037	-9.37466	-9.37466	-9.37466	1.32722	0.882979	K13457|1|7e-42|170|osa:4342596|disease resistance protein RPM1	-	-	-	gi|357161734|ref|XP_003579187.1|/3.7989e-144/PREDICTED: disease resistance protein RPP13-like [Brachypodium distachyon]
GRMZM2G128454_T01|pacid:20882479	-0.110258	-0.338299	-0.844964	1.32666	1.16677	K03116|1|2e-34|144|sbi:SORBI_01g014100|sec-independent protein translocase protein TatA	GO:0009526//plastid envelope;GO:0031224//intrinsic to membrane;GO:0009534//chloroplast thylakoid	GO:0022892	GO:0015031//protein transport	gi|162459022|ref|NP_001104943.1|/1.83716e-39/tha9 protein [Zea mays]
GRMZM5G870932_T01|pacid:20841293	0.722722	2.2492	0.399228	1.32647	-0.959731	K01610|1|0.0|1199|zma:100279748|phosphoenolpyruvate carboxykinase (ATP) [EC:4.1.1.49]	GO:0031981//nuclear lumen;GO:0044444//cytoplasmic part	GO:0016772//transferase activity, transferring phosphorus-containing groups;GO:0004611//phosphoenolpyruvate carboxykinase activity;GO:0032559	GO:0010038//response to metal ion;GO:0009267//cellular response to starvation;GO:0006796//phosphate-containing compound metabolic process;GO:0006006//glucose metabolic process;GO:0050832//defense response to fungus	gi|226501938|ref|NP_001146178.1|/0/phosphoenolpyruvate carboxykinase homolog2 [Zea mays]
GRMZM2G313058_T01|pacid:20821493	0.522156	-1.03529	0.074374	1.32408	1.10029	-	GO:0043231//intracellular membrane-bounded organelle	-	-	gi|293334153|ref|NP_001170271.1|/6.74865e-135/uncharacterized protein LOC100384230 [Zea mays]
GRMZM2G168228_T01|pacid:20836857	-0.898571	-1.39822	-1.18623	1.3239	0.144957	K13254|1|2e-23|108|smo:SELMODRAFT_271275|spastin [EC:3.6.4.3];K01509|3|4e-23|108|olu:OSTLU_6399|adenosinetriphosphatase [EC:3.6.1.3];K07767|4|7e-23|107|smo:SELMODRAFT_78692|microtubule-severing ATPase [EC:3.6.4.3]	-	GO:0032559;GO:0042623//ATPase activity, coupled	-	gi|242035791|ref|XP_002465290.1|/1.31128e-96/hypothetical protein SORBIDRAFT_01g035620 [Sorghum bicolor]
GRMZM2G431309_T01|pacid:20843474	0.395504	1.37567	0.788386	1.32353	1.10222	K14494|1|2e-59|229|pop:POPTR_645273|DELLA protein	-	-	-	gi|223949083|gb|ACN28625.1|/0/unknown [Zea mays]
GRMZM2G085078_T02|pacid:20827919	-0.356468	1.77539	2.61642	1.32345	1.35025	K00264|1|0.0|3997|sbi:SORBI_03g031310|glutamate synthase (NADPH/NADH) [EC:1.4.1.13 1.4.1.14]	GO:0009532//plastid stroma	GO:0045181//glutamate synthase activity, NAD(P)H as acceptor;GO:0046914//transition metal ion binding;GO:0051540;GO:0000166//nucleotide binding;GO:0050662//coenzyme binding	GO:0010038//response to metal ion;GO:0040007//growth;GO:0006536//glutamate metabolic process	gi|242058361|ref|XP_002458326.1|/0/hypothetical protein SORBIDRAFT_03g031310 [Sorghum bicolor]
GRMZM2G083932_T01|pacid:20832365	-1.91684	0.992618	-0.612451	1.32316	0.769112	-	-	-	-	gi|226503545|ref|NP_001152691.1|/1.52279e-89/BCR/ABL-regulated protein [Zea mays]
GRMZM2G051135_T01|pacid:20837525	-0.461165	-0.399699	2.56312	1.31417	5.54323	K03627|1|7e-61|176|zma:100285046|putative transcription factor	GO:0031981//nuclear lumen	GO:0003712//transcription cofactor activity;GO:0001071//nucleic acid binding transcription factor activity;GO:0003677//DNA binding	GO:0000160//two-component signal transduction system (phosphorelay);GO:0009725//response to hormone stimulus;GO:0006355//regulation of transcription, DNA-dependent;GO:0006950//response to stress	gi|226499370|ref|NP_001151413.1|/7.43506e-60/endothelial differentiation-related factor 1 [Zea mays]
GRMZM2G454472_T01|pacid:20871881	-0.102711	0.314899	0.703983	1.31417	0.462648	-	-	GO:0005515//protein binding;GO:0003676//nucleic acid binding	-	gi|242038515|ref|XP_002466652.1|/1.32982e-126/hypothetical protein SORBIDRAFT_01g011690 [Sorghum bicolor]
GRMZM2G095689_T01|pacid:20837485	-1.04613	0.356375	-0.884338	1.31417	1.01422	-	-	-	-	gi|226533335|ref|NP_001143818.1|/2.97869e-94/uncharacterized protein LOC100276596 [Zea mays]
GRMZM2G164229_T05|pacid:20858205	0.462886	1.17288	0.322113	1.31417	0.130072	-	GO:0043231//intracellular membrane-bounded organelle	-	-	gi|238009468|gb|ACR35769.1|/3.54056e-24/unknown [Zea mays]
GRMZM2G333448_T01|pacid:20849015	-1.78309	1.86333	0.115662	1.31417	1.56105	-	-	-	-	gi|212275430|ref|NP_001130492.1|/1.66287e-105/uncharacterized protein LOC100191590 [Zea mays]
GRMZM2G168707_T01|pacid:20826010	0.808021	1.89986	0.832307	1.31417	0.623112	-	-	GO:0046872//metal ion binding	-	gi|226507356|ref|NP_001148564.1|/1.33377e-78/LOC100282180 [Zea mays]
GRMZM2G094879_T03|pacid:20849816	1.97941	1.96287	0.81466	1.31417	-0.146768	K13120|1|3e-59|226|zma:100276017|protein FAM32A	-	-	-	gi|195645102|gb|ACG42019.1|/1.80526e-59/hypothetical protein [Zea mays]
GRMZM2G022926_T01|pacid:20872387	0.226891	1.99262	0.415564	1.31417	0.619945	-	-	-	-	gi|226493392|ref|NP_001143623.1|/8.94731e-115/uncharacterized protein LOC100276341 [Zea mays]
GRMZM2G166459_T01|pacid:20839813	1.15551	2.33727	2.02255	1.31417	1.11125	K03327|1|0.0|727|zma:100382400|multidrug resistance protein, MATE family	GO:0044464//cell part	GO:0015291//secondary active transmembrane transporter activity	GO:0006810//transport	gi|293335081|ref|NP_001168616.1|/0/uncharacterized protein LOC100382400 [Zea mays]
GRMZM2G169884_T01|pacid:20826822	1.59773	2.5389	0.563121	1.31417	1.77606	K08065|1|5e-30|128|smo:SELMODRAFT_450037|nuclear transcription Y subunit beta;K02326|4|6e-07|51.6|smo:SELMODRAFT_115079|DNA polymerase epsilon subunit 3 [EC:2.7.7.7]	GO:0043231//intracellular membrane-bounded organelle	GO:0003677//DNA binding	-	gi|379319191|gb|AFC98461.1|/7.76301e-93/HAP3-like protein [Zea mays]
GRMZM2G083711_T01|pacid:20841490	0.761227	2.77023	1.56312	1.31417	1.77606	-	-	GO:0003824//catalytic activity;GO:0016597//amino acid binding	-	gi|226505458|ref|NP_001148236.1|/2.79137e-138/formiminotransferase-like [Zea mays]
GRMZM2G374248_T01|pacid:20824402	4.23928	2.82269	3.78551	1.31417	-0.924375	-	GO:0031410//cytoplasmic vesicle	-	GO:0007047	gi|242080339|ref|XP_002444938.1|/4.76047e-138/hypothetical protein SORBIDRAFT_07g001720 [Sorghum bicolor]
GRMZM5G871839_T01|pacid:20822648	-8.06811	3.05973	1.14808	1.31417	0.397553	-	-	-	-	gi|308080338|ref|NP_001183331.1|/4.52531e-60/uncharacterized protein LOC100501734 [Zea mays]
GRMZM2G118355_T04|pacid:20838017	1.95387	3.22479	1.88505	1.31417	1.66059	K11253|1|3e-66|217|ath:AT4G40030|histone H3	GO:0000785//chromatin;GO:0043231//intracellular membrane-bounded organelle	GO:0003676//nucleic acid binding	GO:0034728//nucleosome organization	gi|296083584|emb|CBI23573.3|/2.07652e-66/unnamed protein product [Vitis vinifera]
GRMZM2G365298_T01|pacid:20857325	3.2018	3.5389	3.02255	1.31417	0.397553	-	-	-	-	gi|226531746|ref|NP_001145458.1|/2.706e-81/uncharacterized protein LOC100278841 [Zea mays]
GRMZM2G069382_T01|pacid:20871955	3.53884	3.92223	4.10744	1.31417	1.66059	K03013|1|1e-58|227|vvi:100258335|DNA-directed RNA polymerases I, II, and III subunit RPABC1;K13457|4|8e-37|155|osa:4342596|disease resistance protein RPM1	-	GO:0032559	GO:0012501//programmed cell death;GO:0006950//response to stress	gi|19908842|gb|AAM03014.1|AF466931_1/0/rust resistance-like protein RP1 [Zea mays]
GRMZM2G036980_T01|pacid:20852540	2.1238	4.01534	1.78551	1.31417	0.075625	-	-	-	-	gi|226528675|ref|NP_001149386.1|/7.30668e-44/VQ motif family protein [Zea mays]
AC199043.2_FGT002|pacid:20853619	3.31142	4.1028	2.30009	1.31417	-8.58436	-	-	-	-	-
GRMZM2G011523_T01|pacid:20828063	6.82732	8.33952	6.76932	1.31417	1.24555	-	-	GO:0004866//endopeptidase inhibitor activity	-	gi|226507751|ref|NP_001148335.1|/3.03113e-39/Bowman-Birk type wound-induced proteinase inhibitor WIP1 precursor [Zea mays]
GRMZM2G169654_T01|pacid:20827658	0.437994	0.835679	-0.27034	1.30685	-0.098873	K09287|1|2e-137|487|zma:100284738|RAV-like factor	GO:0043231//intracellular membrane-bounded organelle	GO:0003676//nucleic acid binding;GO:0001071//nucleic acid binding transcription factor activity	GO:0006351//transcription, DNA-dependent	gi|226500200|ref|NP_001151105.1|/2.48864e-136/DNA-binding protein RAV1 [Zea mays]
GRMZM2G072612_T01|pacid:20855880	-1.19297	-1.1315	-0.806113	1.30483	-0.178132	K06892|1|4e-08|58.2|ota:Ot12g01750|	-	-	-	gi|226492599|ref|NP_001144206.1|/0/uncharacterized protein LOC100277067 [Zea mays]
GRMZM2G126808_T01|pacid:20866982	-1.76697	0.168962	-0.942986	1.30441	0.518754	K09338|1|7e-22|103|aly:ARALYDRAFT_908602|homeobox-leucine zipper protein	-	-	-	gi|239049444|ref|NP_001132073.2|/4.75258e-69/uncharacterized protein LOC100193486 [Zea mays]
GRMZM2G081536_T01|pacid:20853094	-0.020593	1.79295	1.29493	1.30383	2.11689	-	-	-	-	gi|308080302|ref|NP_001182858.1|/6.50875e-15/uncharacterized protein LOC100501116 [Zea mays]
GRMZM2G017186_T03|pacid:20864972	-2.18363	-0.166108	-3.34377	1.30364	-1.2463	K01188|1|0.0|702|bdi:100825601|beta-glucosidase [EC:3.2.1.21]	GO:0031410//cytoplasmic vesicle	GO:0015926//glucosidase activity	GO:0044238//primary metabolic process	gi|162463832|ref|NP_001104913.1|/0/LOC541703 precursor [Zea mays]
GRMZM2G073347_T01|pacid:20850254	-0.223005	1.17288	-0.436879	1.30303	0.257828	-	-	-	-	gi|242088341|ref|XP_002440003.1|/1.77776e-29/hypothetical protein SORBIDRAFT_09g024260 [Sorghum bicolor]
GRMZM2G134878_T01|pacid:20820891	-0.332432	0.61941	-0.456244	1.30258	-0.358778	-	-	-	-	gi|195641910|gb|ACG40423.1|/3.55976e-11/hypothetical protein [Zea mays]
GRMZM2G181028_T01|pacid:20879308	0.864253	1.84265	1.22826	1.30142	0.806509	K12120|1|0.0|2066|sbi:SORBI_01g009930|phytochrome A	GO:0044464//cell part	GO:0004673//protein histidine kinase activity;GO:0004930//G-protein coupled receptor activity;GO:0042802//identical protein binding;GO:0032559	GO:0006468//protein phosphorylation;GO:0007602//phototransduction;GO:0006351//transcription, DNA-dependent	gi|130186|sp|P19862.1|PHYA1_MAIZE/0/RecName: Full=Phytochrome A
GRMZM2G480356_T01|pacid:20848171	0.835228	0.937336	1.93968	1.2989	1.14962	-	GO:0031410//cytoplasmic vesicle	-	-	gi|293331265|ref|NP_001169592.1|/0/uncharacterized protein LOC100383473 [Zea mays]
GRMZM2G151807_T01|pacid:20829804	-2.13359	-1.48716	-7.37187	1.2971	0.942358	-	-	-	-	gi|293332269|ref|NP_001170052.1|/7.73816e-73/uncharacterized protein LOC100383968 [Zea mays]
GRMZM2G147724_T01|pacid:20867678	-0.911198	-0.447634	-0.446339	1.2971	0.285842	-	GO:0044464//cell part	-	-	gi|212720805|ref|NP_001131605.1|/1.14916e-179/uncharacterized protein LOC100192955 [Zea mays]
GRMZM5G851734_T01|pacid:20864034	-0.664257	0.510103	-0.000147	1.29657	-0.18741	-	-	-	-	gi|238005856|gb|ACR33963.1|/5.66856e-32/unknown [Zea mays]
GRMZM2G084779_T01|pacid:20825123	-1.7242	-1.66273	-0.934379	1.29602	-0.924375	K03549|1|0.0|924|pop:POPTR_844297|KUP system potassium uptake protein	GO:0044464//cell part	GO:0046873//metal ion transmembrane transporter activity	GO:0030001//metal ion transport;GO:0034220//ion transmembrane transport	gi|242055497|ref|XP_002456894.1|/0/hypothetical protein SORBIDRAFT_03g044790 [Sorghum bicolor]
GRMZM2G018716_T01|pacid:20845357	-0.819163	0.618003	-3.51369	1.2948	-0.626152	K01193|1|0.0|1113|zma:100279283|beta-fructofuranosidase [EC:3.2.1.26]	GO:0031410//cytoplasmic vesicle	GO:0016798//hydrolase activity, acting on glycosyl bonds	GO:0044238//primary metabolic process	gi|226501018|ref|NP_001145776.1|/0/uncharacterized protein LOC100279283 [Zea mays]
GRMZM2G068955_T01|pacid:20822191	1.01661	2.38767	1.56312	1.2948	0.941323	-	-	-	-	gi|242078071|ref|XP_002443804.1|/3.02631e-158/hypothetical protein SORBIDRAFT_07g002340 [Sorghum bicolor]
GRMZM2G127418_T01|pacid:20848761	-4.45851	-0.495823	-3.71433	1.2941	-2.10229	K16040|1|3e-68|257|vvi:100233030|trans-resveratrol di-O-methyltransferase [EC:2.1.1.240];K13230|2|4e-59|227|zma:100147731|2,4,7-trihydroxy-1,4-benzoxazin-3-one-glucoside 7-O-methyltransferase [EC:2.1.1.241];K13066|3|1e-24|112|pop:POPTR_824484|caffeic acid 3-O-methyltransferase [EC:2.1.1.68];K05279|4|3e-24|111|aly:ARALYDRAFT_495497|flavonol 3-O-methyltransferase [EC:2.1.1.76]	-	GO:0005515//protein binding;GO:0008168//methyltransferase activity	GO:0006730//one-carbon metabolic process	gi|226495963|ref|NP_001147709.1|/0/LOC100281319 [Zea mays]
GRMZM5G856297_T02|pacid:20822368	-2.53155	-0.14816	-3.8292	1.29341	-4.73173	-	-	-	-	gi|212720725|ref|NP_001131984.1|/3.55645e-67/uncharacterized protein LOC100193383 [Zea mays]
[truncated: 6,505 more rows]
[truncated: 1 more columns]
